# Supplementary material for: Gonadal transcriptomes reveal sex-biased expression genes associated with sex determination and differentiation in red-tail catfish (Hemibagrus wyckioides)
Source: BMC Genomics. 2023 Apr 6;24:183. doi: 10.1186/s12864-023-09264-x (PMC10077648; doi:10.1186/s12864-023-09264-x)
Supplement: Supplementary file 1 — Additional file 1: Table S1. The list of DEGs identified in M10dph-vs-F10dph. [file 12864_2023_9264_MOESM1_ESM.xlsx]

## Sheet: Sheet1
Additional file 1: Table S1. The list of DEGs identified in M10dph-vs-F10dph.
Gene ID	Gene symbol	Description	FoldChange	p-value	Regulation	GO ID	GO term	KEGG pathway	Pathway description
Hw01G000824	kiaa1034	hypothetical protein PHYPO_G00203520	2.18874	0.0130203	Up	GO:0003677;GO:0006338	DNA binding | chromatin remodeling
Hw01G001544	col10a1	PREDICTED: collagen alpha-1(X) chain	6.04024	0.0480948	Up	GO:0005515	protein binding
Hw05G006276	loxl4	hypothetical protein PHYPO_G00179210	5.74704	0.00767604	Up	GO:0005044;GO:0016020	scavenger receptor activity | membrane
Hw07G008609	hsd17b3	testosterone 17-beta-dehydrogenase 3	2.00637	0.0320466	Up	GO:0016491;GO:0030539;GO:0047045;GO:0061370	oxidoreductase activity | male genitalia development | testosterone 17-beta-dehydrogenase (NADP+) activity | testosterone biosynthetic process	ko00140	Steroid hormone biosynthesis
Hw07G008638	lox	protein-lysine 6-oxidase isoform X1	8.0272	0.0497372	Up	GO:0005507;GO:0016641;GO:0055114	copper ion binding | oxidoreductase activity, acting on the CH-NH2 group of donors, oxygen as acceptor | oxidation-reduction process
Hw08G009564	bat1	b(0,+)-type amino acid transporter 1-like isoform X1	2.07154	0.00767604	Up	GO:0016020;GO:0022857;GO:0055085	membrane | transmembrane transporter activity | transmembrane transport
Hw08G010219	tgfbrap1	LOW QUALITY PROTEIN: transforming growth factor-beta receptor-associated protein 1-like	3.0045	0.00573188	Up	GO:0005515	protein binding
Hw09G010464		uncharacterized protein LOC113546666	2.09282	0.00826703	Up	GO:0008083	growth factor activity
Hw10G012338	st1c1	sulfotransferase 1 family member D1-like	2.2344	0.0055362	Up	GO:0008146	sulfotransferase activity
Hw11G012730	amh	anti-Mullerian hormone	8.5723	7.65531e-33	Up	GO:0008083;GO:0008406	growth factor activity | gonad development	ko04060,ko04350	Cytokine-cytokine receptor interaction|TGF-beta signaling pathway
Hw11G012936	knsl8	PREDICTED: kinesin light chain 1-like	2.11225	0.000125092	Up	GO:0003777;GO:0005515;GO:0005871	microtubule motor activity | protein binding | kinesin complex	ko05132	Salmonella infection
Hw12G013888	c9orf19	hypothetical protein PHYPO_G00241230	28.6241	0.0148951	Up	GO:0005576	extracellular region
Hw14G016139	zgc:158860	transmembrane protein 205-like	2.69744	0.0129009	Up
Hw15G017477	epn	hypothetical protein PHYPO_G00059810	2.40579	0.0149371	Up	GO:0005509;GO:0005576;GO:0007160	calcium ion binding | extracellular region | cell-matrix adhesion
Hw16G017929	tmem82	transmembrane protein 82	2.06518	0.00777319	Up
Hw17G019275	il1b	IL-1 beta	3.15535	0.0277628	Up	GO:0005125;GO:0005149;GO:0005615;GO:0006954;GO:0006955	cytokine activity | interleukin-1 receptor binding | extracellular space | inflammatory response | immune response	ko04623,ko04933,ko05168,ko04060,ko04620,ko04010,ko04621,ko05132	Cytosolic DNA-sensing pathway|AGE-RAGE signaling pathway in diabetic complications|Herpes simplex infection|Cytokine-cytokine receptor interaction|Toll-like receptor signaling pathway|MAPK signaling pathway|NOD-like receptor signaling pathway|Salmonella infection
Hw20G021635	tsga10	testis-specific gene antigen 10	2.16428	0.0204727	Up	GO:0007283	spermatogenesis
Hw20G022002	unq683/pro1562	latrophilin Cirl-like	2.19886	0.0239935	Up	GO:0004888;GO:0004930;GO:0007166;GO:0007186;GO:0016021	transmembrane signaling receptor activity | G protein-coupled receptor activity | cell surface receptor signaling pathway | G protein-coupled receptor signaling pathway | integral component of membrane
Hw23G024139		hypothetical protein E1301_Tti009627	2.26479	0.0179474	Up
HwUnG029478	zgc:158305	PREDICTED: phosphatidylinositol 4-kinase type 2-beta	3.92004	0.0130203	Up	GO:0004430	1-phosphatidylinositol 4-kinase activity	ko00562,ko04070	Inositol phosphate metabolism|Phosphatidylinositol signaling system
Hw05G006197	cyp17a	cytochrome P450 family 17 subfamily A	0.107238	5.3215e-07	Down	GO:0004508;GO:0005506;GO:0006694;GO:0007548;GO:0016705;GO:0020037;GO:0047442;GO:0055114	steroid 17-alpha-monooxygenase activity | iron ion binding | steroid biosynthetic process | sex differentiation | oxidoreductase activity, acting on paired donors, with incorporation or reduction of molecular oxygen | heme binding | 17-alpha-hydroxyprogesterone aldolase activity | oxidation-reduction process	ko00140	Steroid hormone biosynthesis
Hw09G010404	cortbp1	PREDICTED: SH3 and multiple ankyrin repeat domains protein 2-like	0.259521	0.0410227	Down	GO:0005515	protein binding
Hw10G011786	fshr	hypothetical protein PHYPO_G00037270	0.156673	3.2842e-08	Down	GO:0004930;GO:0004963;GO:0007186;GO:0016021;GO:0016500	G protein-coupled receptor activity | follicle-stimulating hormone receptor activity | G protein-coupled receptor signaling pathway | integral component of membrane | protein-hormone receptor activity	ko04080	Neuroactive ligand-receptor interaction
Hw12G013632		mucin-22-like, partial	0.0632037	0.0273769	Down
Hw12G014257	cyp19a1b	cytochrome P450 family 19 subfamily A polypeptide 1b	0.110278	6.90846e-11	Down	GO:0005506;GO:0016705;GO:0020037;GO:0055114	iron ion binding | oxidoreductase activity, acting on paired donors, with incorporation or reduction of molecular oxygen | heme binding | oxidation-reduction process	ko00140	Steroid hormone biosynthesis
Hw14G015812	hsd17b1	hydroxysteroid 17-beta dehydrogenase 1	0.0582915	0.000130305	Down	GO:0004303;GO:0005737;GO:0006703;GO:0016491;GO:0055114	estradiol 17-beta-dehydrogenase activity | cytoplasm | estrogen biosynthetic process | oxidoreductase activity | oxidation-reduction process	ko00140	Steroid hormone biosynthesis
Hw15G016665	gdf6a	growth differentiation factor 6a	0.302075	0.010805	Down	GO:0008083	growth factor activity	ko04350	TGF-beta signaling pathway
Hw21G022357	foxl2	forkhead box L2	0.146113	3.2842e-08	Down	GO:0003700;GO:0006355;GO:0043565	DNA-binding transcription factor activity | regulation of transcription, DNA-templated | sequence-specific DNA binding
