# Supplementary material for: Gonadal transcriptomes reveal sex-biased expression genes associated with sex determination and differentiation in red-tail catfish (Hemibagrus wyckioides)
Source: BMC Genomics. 2023 Apr 6;24:183. doi: 10.1186/s12864-023-09264-x (PMC10077648; doi:10.1186/s12864-023-09264-x)
Supplement: Supplementary file 2 — Additional file 2: Table S2. The list of DEGs identified in M18dph-vs-F18dph. [file 12864_2023_9264_MOESM2_ESM.xlsx]

## Sheet: Sheet1
Additional file 2: Table S2. The list of DEGs identified in M18dph-vs-F18dph.
Gene ID	Gene symbol	Description	FoldChange	p-value	Regulation	GO ID	GO term	KEGG pathway	Pathway description
Hw01G000560	vgll3	PREDICTED: transcription cofactor vestigial-like protein 3 isoform X1	5.06583	3.42729e-15	Up	GO:0005634;GO:0006355	nucleus | regulation of transcription, DNA-templated
Hw01G000736	cxn-46	hypothetical protein DNTS_000007	2.273	6.71277e-06	Up	GO:0005922;GO:0007154	connexin complex | cell communication
Hw01G000755	zgc:77160	hypothetical protein PHYPO_G00204210	2.91269	0.00256532	Up	GO:0006629;GO:0052689	lipid metabolic process | carboxylic ester hydrolase activity
Hw01G001041	c21orf120	uncharacterized protein C21orf62 homolog	2.27575	6.22189e-06	Up
Hw02G002628			2.85966	1.74656e-05	Up	GO:0008080	N-acetyltransferase activity	ko00250	Alanine, aspartate and glutamate metabolism
Hw03G003326	caps	hypothetical protein PHYPO_G00104300	2.00344	0.00152916	Up	GO:0016079;GO:1990504	synaptic vesicle exocytosis | dense core granule exocytosis
Hw03G003483	dlg1	melanotransferrin	4.40336	1.09723e-14	Up	GO:0005515	protein binding
Hw03G003675	tfap2c	transcription factor AP-2 gamma isoform X2	2.35944	0.0163367	Up	GO:0003700;GO:0005634;GO:0006355	DNA-binding transcription factor activity | nucleus | regulation of transcription, DNA-templated
Hw03G003784	matn4	matrilin-4 isoform X1	10.291	6.17787e-13	Up	GO:0005509	calcium ion binding
Hw04G004888	myh10	LOW QUALITY PROTEIN: myosin-10-like	6.19037	1.22198e-13	Up	GO:0003774;GO:0005515;GO:0005524;GO:0016459;GO:0051015	motor activity | protein binding | ATP binding | myosin complex | actin filament binding
Hw04G005175		hypothetical protein PHYPO_G00009120	3.10343	0.00273303	Up
Hw05G005843	kiaa2027	G protein-regulated inducer of neurite outgrowth 3	2.80731	0.000772118	Up
Hw05G006117	msh-c	homeobox protein MSH-C-like	3.45279	0.0293713	Up	GO:0003677;GO:0006355;GO:0043565	DNA binding | regulation of transcription, DNA-templated | sequence-specific DNA binding
Hw05G006197	cyp17a	cytochrome P450 family 17 subfamily A	2.27601	0.0133908	Up	GO:0004508;GO:0005506;GO:0006694;GO:0007548;GO:0016705;GO:0020037;GO:0047442;GO:0055114	steroid 17-alpha-monooxygenase activity | iron ion binding | steroid biosynthetic process | sex differentiation | oxidoreductase activity, acting on paired donors, with incorporation or reduction of molecular oxygen | heme binding | 17-alpha-hydroxyprogesterone aldolase activity | oxidation-reduction process	ko00140	Steroid hormone biosynthesis
Hw05G006697	ablim	actin-binding LIM protein 1-like isoform X16	2.31714	0.0419178	Up	GO:0003779;GO:0007010	actin binding | cytoskeleton organization
Hw06G007605	ctrp4	LOW QUALITY PROTEIN: complement C1q tumor necrosis factor-related protein 4-like	3.42917	0.0034939	Up	GO:0005515	protein binding
Hw06G007609	si:ch211-264e16.4	PREDICTED: vesicular glutamate transporter 3 isoform X1	6.00293	4.73083e-19	Up	GO:0005887;GO:0055085	integral component of plasma membrane | transmembrane transport
Hw06G007711	coll5	hypothetical protein PHYPO_G00212640	2.27883	2.72831e-09	Up	GO:0005515;GO:0030215	protein binding | semaphorin receptor binding
Hw06G007770	kiaa1867	kin of IRRE-like protein 3 isoform X1	2.38391	0.0184863	Up
Hw07G008359	tnfrsf14	uncharacterized protein LOC113634297	3.62417	9.83716e-08	Up	GO:0004888;GO:0005515;GO:0006915;GO:0006955;GO:0007165;GO:0016020	transmembrane signaling receptor activity | protein binding | apoptotic process | immune response | signal transduction | membrane	ko04060,ko05168	Cytokine-cytokine receptor interaction|Herpes simplex infection
Hw07G008656	unq656/pro1287	chondroitin sulfate N-acetylgalactosaminyltransferase 1-like	3.66606	3.51726e-06	Up	GO:0008376;GO:0032580	acetylgalactosaminyltransferase activity | Golgi cisterna membrane	ko00532	Glycosaminoglycan biosynthesis - chondroitin sulfate / dermatan sulfate
Hw07G009049	disp3	protein dispatched homolog 3	4.0872	0.0042441	Up	GO:0016020	membrane
Hw07G009174	star	steroidogenic acute regulatory protein, mitochondrial isoform X2	4.81882	2.12402e-08	Up	GO:0005739;GO:0006694;GO:0008289;GO:0015485;GO:0120020	mitochondrion | steroid biosynthetic process | lipid binding | cholesterol binding | cholesterol transfer activity
Hw08G009916	impg1	LOW QUALITY PROTEIN: interphotoreceptor matrix proteoglycan 2-like	2.16413	0.02112	Up	GO:0007601	visual perception
Hw09G010646	cad	LOW QUALITY PROTEIN: caldesmon-like	2.16423	0.0212411	Up	GO:0003779;GO:0005516;GO:0006936;GO:0017022	actin binding | calmodulin binding | muscle contraction | myosin binding	ko04270	Vascular smooth muscle contraction
Hw09G011422	glrb	hypothetical protein PHYPO_G00218930	2.46144	0.000505558	Up	GO:0003712;GO:0005230;GO:0006811;GO:0008134;GO:0016021	transcription coregulator activity | extracellular ligand-gated ion channel activity | ion transport | transcription factor binding | integral component of membrane	ko04080	Neuroactive ligand-receptor interaction
Hw10G011926	tectb	beta-tectorin isoform X1	72.7249	0.000582359	Up
Hw10G011942	im:7155161	Tudor domain-containing protein 1	4.38807	1.43657e-06	Up	GO:0005509;GO:0005604;GO:0005615	calcium ion binding | basement membrane | extracellular space
Hw10G012031	slrr4b	LOW QUALITY PROTEIN: chondroadherin-like protein	4.89723	1.00784e-08	Up	GO:0005515	protein binding
Hw11G012729		hypothetical protein PHYPO_G00029230	2.427	0.0358148	Up
Hw11G012730	amh	anti-Mullerian hormone	37.2502	0.00311544	Up	GO:0008083;GO:0008406	growth factor activity | gonad development	ko04060,ko04350	Cytokine-cytokine receptor interaction|TGF-beta signaling pathway
Hw11G012800	caspr5	contactin-associated protein-like 5 isoform X1	3.05989	0.000151674	Up
Hw11G012815	col9a1		3.80567	0.0146183	Up			ko04512,ko04510	ECM-receptor interaction|Focal adhesion
Hw12G013802	prlts	hypothetical protein PHYPO_G00240480	4.52367	6.29834e-16	Up
Hw12G013986	morc3	LOW QUALITY PROTEIN: MORC family CW-type zinc finger protein 3-like	3.09853	3.88249e-13	Up	GO:0008270	zinc ion binding
Hw12G014325	gpcr135	relaxin-3 receptor 1-like	3.05075	1.6697e-07	Up	GO:0003677;GO:0004930;GO:0006313;GO:0007186;GO:0015074;GO:0016021	DNA binding | G protein-coupled receptor activity | transposition, DNA-mediated | G protein-coupled receptor signaling pathway | DNA integration | integral component of membrane	ko04080	Neuroactive ligand-receptor interaction
Hw12G014552	slc17a6l	vesicular glutamate transporter 2.2	2.68177	0.0186734	Up	GO:0005887;GO:0055085	integral component of plasma membrane | transmembrane transport
Hw12G014554	gas2	growth arrest-specific protein 2	3.45454	1.12489e-18	Up	GO:0005515;GO:0005856;GO:0006915;GO:0008017	protein binding | cytoskeleton | apoptotic process | microtubule binding
Hw13G015094	nir1	membrane-associated phosphatidylinositol transfer protein 3-like	2.29011	0.0035815	Up	GO:0005548;GO:0015914;GO:0046872	phospholipid transporter activity | phospholipid transport | metal ion binding
Hw13G015401	zgc:101725	hypothetical protein PHYPO_G00051710	27.3238	1.75127e-07	Up	GO:0004252;GO:0005044;GO:0006508;GO:0016020	serine-type endopeptidase activity | scavenger receptor activity | proteolysis | membrane
Hw13G015508	sdr40c1	uncharacterized protein LOC113069388 isoform X1	5.43741	7.04247e-05	Up
Hw14G016099	unq9235/pro31996	WAP, Kazal, immunoglobulin, Kunitz and NTR domain-containing protein 2-like	3.19103	0.00367811	Up	GO:0004867;GO:0005515;GO:0005576;GO:0030414	serine-type endopeptidase inhibitor activity | protein binding | extracellular region | peptidase inhibitor activity
Hw14G016352	pim3	PREDICTED: serine/threonine-protein kinase akt-1-like	4.07745	9.50395e-12	Up			ko04080	Neuroactive ligand-receptor interaction
Hw15G016665	gdf6a	growth differentiation factor 6a	27.6133	8.93769e-06	Up	GO:0008083	growth factor activity	ko04350	TGF-beta signaling pathway
Hw15G016666	ppef2	serine/threonine-protein phosphatase with EF-hands 2	3.03429	0.00103562	Up	GO:0005509;GO:0016787	calcium ion binding | hydrolase activity
Hw15G016697	apm1	zinc finger and BTB domain-containing protein 7C	2.0065	0.0400889	Up	GO:0003676;GO:0005515	nucleic acid binding | protein binding
Hw15G016918	col27a1a	collagen alpha-1(XXVII) chain A-like	3.87849	0.0482085	Up
Hw15G016958	noe1	noelin-like isoform X1	3.31372	3.58733e-05	Up	GO:0007399	nervous system development
Hw16G017692	cha	transcription factor-like 5 protein isoform X2	2.24563	0.00212494	Up	GO:0003700;GO:0006355;GO:0007283;GO:0046983	DNA-binding transcription factor activity | regulation of transcription, DNA-templated | spermatogenesis | protein dimerization activity
Hw16G017726	lgr6	leucine-rich repeat-containing G-protein coupled receptor 6	3.14765	1.34e-06	Up	GO:0004930;GO:0005515;GO:0007186;GO:0016021;GO:0016500	G protein-coupled receptor activity | protein binding | G protein-coupled receptor signaling pathway | integral component of membrane | protein-hormone receptor activity
Hw16G018213	cyp17	LOW QUALITY PROTEIN: steroid 17-alpha-hydroxylase/17,20 lyase-like	9.11729	4.35521e-17	Up	GO:0005506;GO:0016705;GO:0020037;GO:0055114	iron ion binding | oxidoreductase activity, acting on paired donors, with incorporation or reduction of molecular oxygen | heme binding | oxidation-reduction process
Hw17G019057	unq318/pro363	PREDICTED: CXADR-like membrane protein	2.42364	0.00983617	Up	GO:0005881;GO:0016020	cytoplasmic microtubule | membrane
Hw17G019535	fbn2	fibrillin-2 isoform X2	2.9778	1.06886e-32	Up	GO:0005509	calcium ion binding
Hw18G019698	zgc:136724	T-box transcription factor TBX1 isoform X1	4.69192	1.06367e-18	Up	GO:0003700;GO:0005634;GO:0006355	DNA-binding transcription factor activity | nucleus | regulation of transcription, DNA-templated
Hw18G020076	ak5	PREDICTED: adenylate kinase isoenzyme 5-like isoform X1	3.1402	0.0387109	Up	GO:0005524;GO:0006139;GO:0019205	ATP binding | nucleobase-containing compound metabolic process | nucleobase-containing compound kinase activity
Hw18G020283	unq584/pro1154	endoplasmic reticulum aminopeptidase 1-like	2.24711	2.72971e-11	Up	GO:0005789;GO:0008217;GO:0019885;GO:0070006	endoplasmic reticulum membrane | regulation of blood pressure | antigen processing and presentation of endogenous peptide antigen via MHC class I | metalloaminopeptidase activity
Hw19G020892	nbla10363	leucine-rich repeat neuronal protein 3-like	2.29849	0.0194047	Up	GO:0005515	protein binding
Hw19G021155	trhde	hypothetical protein PHYPO_G00085340	5.84064	0.000170187	Up	GO:0004177;GO:0006508;GO:0008237;GO:0008270;GO:0016020	aminopeptidase activity | proteolysis | metallopeptidase activity | zinc ion binding | membrane
Hw20G021580	cnmd	leukocyte cell-derived chemotaxin 1 isoform X2	6.26527	9.66831e-11	Up
Hw20G021635	tsga10	testis-specific gene antigen 10	3.66483	0.0381147	Up	GO:0007283	spermatogenesis
Hw20G021781		LOW QUALITY PROTEIN: uncharacterized protein LOC113663839	2.08414	0.0334771	Up	GO:0005515	protein binding
Hw21G022351	pigr	LOW QUALITY PROTEIN: CMRF35-like molecule 7	9.86542	0.000114679	Up
Hw21G022433	ino1-a	PREDICTED: inositol-3-phosphate synthase 1	3.2411	5.45231e-14	Up	GO:0004512;GO:0006021;GO:0008654	inositol-3-phosphate synthase activity | inositol biosynthetic process | phospholipid biosynthetic process	ko00562	Inositol phosphate metabolism
Hw21G022499	fam38b	piezo-type mechanosensitive ion channel component 2	2.49334	0.0121071	Up	GO:0008381;GO:0016021	mechanosensitive ion channel activity | integral component of membrane
Hw21G022881	zgc:92828	neuritin-like	9.3584	4.06296e-06	Up	GO:0007399	nervous system development
Hw22G023083	scn1b	hypothetical protein PHYPO_G00124570	2.19246	0.00226589	Up	GO:0001518;GO:0006814;GO:0017080	voltage-gated sodium channel complex | sodium ion transport | sodium channel regulator activity	ko04261	Adrenergic signaling in cardiomyocytes
Hw22G023135	atp4a	hypothetical protein PHYPO_G00124900	5.54106	9.8481e-05	Up	GO:0000166;GO:0005524;GO:0006813;GO:0008556;GO:0016021	nucleotide binding | ATP binding | potassium ion transport | potassium transmembrane transporter activity, phosphorylative mechanism | integral component of membrane	ko00190	Oxidative phosphorylation
Hw22G023592	gm794	tripartite motif-containing protein 75-like	5.00262	0.0233352	Up	GO:0005515	protein binding
Hw23G024016	ntn4	netrin-4-like isoform X1	2.20054	0.0387597	Up
Hw23G024205	axt	contactin-2	5.53412	1.29884e-07	Up	GO:0005515	protein binding	ko04514	Cell adhesion molecules (CAMs)
Hw24G024723	ankrd5	Ankyrin repeat and EF-hand domain-containing protein 1	6.57421	1.56563e-10	Up
Hw24G024724	emilin1	hypothetical protein PHYPO_G00091580	6.36027	8.77412e-19	Up	GO:0005515	protein binding
Hw24G024890	dsg2	desmoglein-2-like	5.57046	2.93389e-06	Up	GO:0005509;GO:0005886;GO:0007155;GO:0007156;GO:0016020	calcium ion binding | plasma membrane | cell adhesion | homophilic cell adhesion via plasma membrane adhesion molecules | membrane
Hw24G024915	gsteng00030285001	XK-related protein 6	2.66596	0.0111243	Up	GO:0016021	integral component of membrane
Hw24G025027	salm1	leucine-rich repeat and fibronectin type-III domain-containing protein 2-like isoform X1	4.56942	5.51466e-07	Up	GO:0005515	protein binding
Hw24G025190	ctip2	B-cell lymphoma/leukemia 11B-like	2.25837	0.0153706	Up	GO:0003676	nucleic acid binding
Hw25G025763	sp8l	PREDICTED: transcription factor Sp8-like	5.66385	0.00704407	Up	GO:0003676	nucleic acid binding
Hw27G026971			4.09604	0.0103075	Up
Hw27G027094	nrxn1a	neurexin-1 isoform X7	3.25582	0.000754446	Up			ko04514	Cell adhesion molecules (CAMs)
Hw27G027353	proml1	PREDICTED: prominin-1 isoform X4	11.4154	0.00650173	Up	GO:0016021	integral component of membrane
Hw27G027355	fgfbp2	fibroblast growth factor-binding protein 1-like	3.09783	0.000145306	Up
Hw29G028744	tgfbr3	PREDICTED: transforming growth factor beta receptor type 3-like	11.0281	6.02505e-16	Up
Hw29G029024	oprd1	delta-type opioid receptor-like	25.2293	8.28221e-05	Up	GO:0004930;GO:0004985;GO:0007186;GO:0016021	G protein-coupled receptor activity | opioid receptor activity | G protein-coupled receptor signaling pathway | integral component of membrane	ko04080	Neuroactive ligand-receptor interaction
HwUnG029260	cyp11b	cytochrome P450 11B, mitochondrial-like	4.95662	0.000228255	Up
Hw01G000170	abc12	LOW QUALITY PROTEIN: uncharacterized protein LOC113655618	0.463878	0.0126452	Down	GO:0005524;GO:0006869;GO:0016021;GO:0016887;GO:0022857;GO:0042626;GO:0055085	ATP binding | lipid transport | integral component of membrane | ATPase activity | transmembrane transporter activity | ATPase-coupled transmembrane transporter activity | transmembrane transport	ko02010	ABC transporters
Hw01G000331	pgb	hypothetical protein PHYPO_G00208230	0.010057	0.0448863	Down	GO:0004190;GO:0006508	aspartic-type endopeptidase activity | proteolysis
Hw01G000822	plcl1	inactive phospholipase C-like protein 1 isoform X1	0.49612	0.013335	Down	GO:0004435;GO:0006629;GO:0007165;GO:0008081;GO:0032228;GO:0035556;GO:0050811;GO:0070679	phosphatidylinositol phospholipase C activity | lipid metabolic process | signal transduction | phosphoric diester hydrolase activity | regulation of synaptic transmission, GABAergic | intracellular signal transduction | GABA receptor binding | inositol 1,4,5 trisphosphate binding
Hw01G001336			0.187526	1.71086e-27	Down	GO:0003676	nucleic acid binding
Hw01G001358	si:ch211-193l17.1	hypothetical protein PHYPO_G00186040	0.341821	3.76156e-06	Down	GO:0003824;GO:0004497;GO:0005507;GO:0016715;GO:0055114	catalytic activity | monooxygenase activity | copper ion binding | oxidoreductase activity, acting on paired donors, with incorporation or reduction of molecular oxygen, reduced ascorbate as one donor, and incorporation of one atom of oxygen | oxidation-reduction process
Hw02G002488		uncharacterized protein LOC111191390	0.490505	1.43107e-06	Down	GO:0005089;GO:0005096;GO:0035023;GO:0043547	Rho guanyl-nucleotide exchange factor activity | GTPase activator activity | regulation of Rho protein signal transduction | positive regulation of GTPase activity
Hw03G003238	pcdh9	protocadherin-9	0.368748	0.012751	Down
Hw03G003489	cldn24	putative claudin-24	0.327475	3.76122e-08	Down	GO:0005198;GO:0005923;GO:0016021	structural molecule activity | bicellular tight junction | integral component of membrane
Hw03G003640	nph4	neurexophilin-4	0.423017	0.0293713	Down
Hw03G003732		LOW QUALITY PROTEIN: calglandulin-like	0.37795	0.0449213	Down	GO:0005509	calcium ion binding	ko04916,ko04744,ko04261,ko04070,ko04114,ko04270,ko04020,ko04912,ko04910	Melanogenesis|Phototransduction|Adrenergic signaling in cardiomyocytes|Phosphatidylinositol signaling system|Oocyte meiosis|Vascular smooth muscle contraction|Calcium signaling pathway|GnRH signaling pathway|Insulin signaling pathway
Hw03G003769	kiaa1496	contactin-3-like	0.116693	9.66831e-11	Down	GO:0005515	protein binding
Hw03G003843	inha	inhibin alpha chain	0.197658	0.000373602	Down	GO:0008083	growth factor activity
Hw03G003876	sox21a	transcription factor SOX-21	0.12041	0.00036166	Down
Hw03G003895	drc11	dynein regulatory complex protein 11	0.375952	0.00498622	Down	GO:0005515;GO:0005524	protein binding | ATP binding
Hw03G004179	tem2	GTP-binding protein Rhes-like	0.466595	0.028045	Down	GO:0003924;GO:0005525;GO:0007165;GO:0016020	GTPase activity | GTP binding | signal transduction | membrane
Hw03G004181	kiaa2008	alpha-1,6-mannosylglycoprotein 6-beta-N-acetylglucosaminyltransferase B-like, partial	0.129604	8.68412e-05	Down	GO:0006487;GO:0030144	protein N-linked glycosylation | alpha-1,6-mannosylglycoprotein 6-beta-N-acetylglucosaminyltransferase activity	ko00510,ko00514	N-Glycan biosynthesis|Other types of O-glycan biosynthesis
Hw04G004491	f13a	coagulation factor XIII A chain	0.0215279	4.49647e-28	Down	GO:0003810;GO:0018149;GO:0072378	protein-glutamine gamma-glutamyltransferase activity | peptide cross-linking | blood coagulation, fibrin clot formation
Hw04G004719	rptppsi	receptor-type tyrosine-protein phosphatase U isoform X2	0.37594	0.000115738	Down	GO:0005515;GO:0016020	protein binding | membrane
Hw04G005125	ceacam20	carcinoembryonic antigen-related cell adhesion molecule 5-like	0.485792	0.00719999	Down
Hw04G005203	efl2	hypothetical protein PHYPO_G00009360	0.190608	4.6e-05	Down	GO:0016020;GO:0046875;GO:0048013	membrane | ephrin receptor binding | ephrin receptor signaling pathway
Hw04G005221	c8orf1	LOW QUALITY PROTEIN: oxidative stress-induced growth inhibitor 2	0.391438	0.0200978	Down
Hw04G005455	accn2c	hypothetical protein F7725_011357	0.299292	4.49218e-05	Down	GO:0005272;GO:0006814;GO:0016020	sodium channel activity | sodium ion transport | membrane
Hw05G006222	pcdh21	LOW QUALITY PROTEIN: cadherin-related family member 1-like	0.215281	0.00633674	Down	GO:0005509;GO:0005886;GO:0007155;GO:0007156;GO:0016020	calcium ion binding | plasma membrane | cell adhesion | homophilic cell adhesion via plasma membrane adhesion molecules | membrane
Hw05G006310	kiaa0980	LOW QUALITY PROTEIN: ninein-like protein	0.447996	2.63393e-07	Down	GO:0005509	calcium ion binding
Hw05G006356	tegg093b02.1	transmembrane protein 150A-like	0.390694	0.0036493	Down
Hw05G006589	acoxl	acyl-coenzyme A oxidase-like protein	0.496103	0.0387597	Down	GO:0003997;GO:0005777;GO:0006631;GO:0006635;GO:0016627;GO:0055114;GO:0071949	acyl-CoA oxidase activity | peroxisome | fatty acid metabolic process | fatty acid beta-oxidation | oxidoreductase activity, acting on the CH-CH group of donors | oxidation-reduction process | FAD binding
Hw05G006658	unq5952/pro19863	CUB and sushi domain-containing protein 1 isoform X1	0.391309	0.00110916	Down
Hw05G006757		hypothetical protein PHYPO_G00183660	0.352904	0.0404922	Down
Hw06G006919	nr3c3	progesterone receptor-like	0.0470426	1.67542e-70	Down	GO:0003677;GO:0003700;GO:0003707;GO:0005634;GO:0006355;GO:0008270;GO:0043565	DNA binding | DNA-binding transcription factor activity | steroid hormone receptor activity | nucleus | regulation of transcription, DNA-templated | zinc ion binding | sequence-specific DNA binding	ko04914,ko04114	Progesterone-mediated oocyte maturation|Oocyte meiosis
Hw06G006920		progesterone receptor-like	0.129627	1.77984e-09	Down
Hw06G007625	panx2	pannexin-2 isoform X2	0.359352	0.0426	Down	GO:0006812;GO:0015267;GO:0050716	cation transport | channel activity | positive regulation of interleukin-1 secretion
Hw06G007710	semaz1b	semaphorin-3A	0.245614	1.00718e-09	Down	GO:0005515;GO:0030215	protein binding | semaphorin receptor binding
Hw06G007736	pgnc	pepsinogen C precursor-like	0.000389402	0.0471015	Down	GO:0004190;GO:0006508	aspartic-type endopeptidase activity | proteolysis
Hw07G008509	fhad1	forkhead-associated domain-containing protein 1 isoform X1	0.497235	0.0233391	Down
Hw08G009292	plb	phospholipase B1, membrane-associated-like	0.167601	2.66319e-07	Down	GO:0004620;GO:0006629;GO:0016298;GO:0016788	phospholipase activity | lipid metabolic process | lipase activity | hydrolase activity, acting on ester bonds	ko00564,ko00592,ko00591,ko00565,ko00590	Glycerophospholipid metabolism|alpha-Linolenic acid metabolism|Linoleic acid metabolism|Ether lipid metabolism|Arachidonic acid metabolism
Hw08G009478	srg	hypothetical protein PHYPO_G00013400	0.449597	0.0189858	Down	GO:0005509;GO:0005515	calcium ion binding | protein binding	ko04920	Adipocytokine signaling pathway
Hw08G010103	kiaa0575	hypothetical protein PHYPO_G00018820	0.0164455	2.92277e-62	Down
Hw08G010220	fut9	alpha-(1,3)-fucosyltransferase 9	0.429103	0.0218662	Down	GO:0006486;GO:0008417;GO:0016020	protein glycosylation | fucosyltransferase activity | membrane	ko00603,ko00514,ko00601	Glycosphingolipid biosynthesis - globo series|Other types of O-glycan biosynthesis|Glycosphingolipid biosynthesis - lacto and neolacto series
Hw09G010630	acvrinp1	membrane-associated guanylate kinase, WW and PDZ domain-containing protein 2-like isoform X2	0.481772	2.2227e-05	Down	GO:0005515	protein binding	ko04530	Tight junction
Hw09G011011	adrb2	beta-2 adrenergic receptor-like	0.0422725	1.68822e-16	Down	GO:0004930;GO:0004935;GO:0007186;GO:0016021	G protein-coupled receptor activity | adrenergic receptor activity | G protein-coupled receptor signaling pathway | integral component of membrane	ko04144,ko04261,ko04020,ko04080	Endocytosis|Adrenergic signaling in cardiomyocytes|Calcium signaling pathway|Neuroactive ligand-receptor interaction
Hw09G011239	slitrk2	SLIT and NTRK-like protein 2	0.248375	3.65583e-09	Down	GO:0005515	protein binding
Hw10G011567	zgc:73311	hypothetical protein PHYPO_G00038930	0.0451031	3.20058e-42	Down
Hw10G011619	pgna	pepsin A-like	0.00273656	0.00704407	Down	GO:0004190;GO:0006508	aspartic-type endopeptidase activity | proteolysis
Hw10G012166	myh16	PREDICTED: putative uncharacterized protein MYH16 isoform X1	0.250426	1.15372e-05	Down	GO:0003774;GO:0016459	motor activity | myosin complex	ko04261,ko04530,ko04260	Adrenergic signaling in cardiomyocytes|Tight junction|Cardiac muscle contraction
Hw11G012752	lhx9	PREDICTED: LIM/homeobox protein Lhx9 isoform X1	0.329105	7.05208e-07	Down	GO:0003677;GO:0006355;GO:0043565	DNA binding | regulation of transcription, DNA-templated | sequence-specific DNA binding
Hw11G013015	gpx4	glutathione peroxidase 4a	0.162803	0.0147774	Down	GO:0004602;GO:0006979;GO:0055114	glutathione peroxidase activity | response to oxidative stress | oxidation-reduction process	ko00480	Glutathione metabolism
Hw11G013049	lama3	hypothetical protein PHYPO_G00025440	0.495249	0.0251866	Down	GO:0005102;GO:0006508;GO:0007155;GO:0008234;GO:0030155;GO:0030334;GO:0045995	signaling receptor binding | proteolysis | cell adhesion | cysteine-type peptidase activity | regulation of cell adhesion | regulation of cell migration | regulation of embryonic development
Hw11G013109	lpl	lipoprotein lipase-like isoform X2	0.450898	4.35684e-07	Down	GO:0004465;GO:0006629;GO:0052689	lipoprotein lipase activity | lipid metabolic process | carboxylic ester hydrolase activity	ko03320,ko00561	PPAR signaling pathway|Glycerolipid metabolism
Hw12G013632		mucin-22-like, partial	0.012741	3.28034e-17	Down
Hw12G013674	zgc:77390	WW domain-binding protein 11 isoform X1	0.077823	0.00722084	Down	GO:0006396	RNA processing	ko03040	Spliceosome
Hw12G013923	kiaa1673	cytoplasmic polyadenylation element-binding protein 4-like isoform X2	0.37708	0.000411844	Down	GO:0003676;GO:0003730;GO:0006417;GO:0045182	nucleic acid binding | mRNA 3'-UTR binding | regulation of translation | translation regulator activity	ko04914,ko04114	Progesterone-mediated oocyte maturation|Oocyte meiosis
Hw12G014014	ascl1b	achaete-scute homolog 1b-like	0.317504	0.0184863	Down	GO:0003677;GO:0006357;GO:0046983	DNA binding | regulation of transcription by RNA polymerase II | protein dimerization activity
Hw12G014105	gpr22a	PREDICTED: LOW QUALITY PROTEIN: probable G-protein coupled receptor 22	0.378601	0.012751	Down
Hw12G014187	unq1940/pro4423	protein FAM180A-like	0.316061	6.98076e-07	Down
Hw12G014257	cyp19a1b	cytochrome P450 family 19 subfamily A polypeptide 1b	0.0169995	3.19152e-66	Down	GO:0005506;GO:0016705;GO:0020037;GO:0055114	iron ion binding | oxidoreductase activity, acting on paired donors, with incorporation or reduction of molecular oxygen | heme binding | oxidation-reduction process	ko00140	Steroid hormone biosynthesis
Hw12G014293	ngn	neogenin-like	0.382855	0.000128283	Down	GO:0005515;GO:0005887;GO:0007399;GO:0007411;GO:0016021;GO:0030513;GO:0038023;GO:0055072	protein binding | integral component of plasma membrane | nervous system development | axon guidance | integral component of membrane | positive regulation of BMP signaling pathway | signaling receptor activity | iron ion homeostasis
Hw13G014652	unq778/pro1572	claudin-18-like	0.48439	0.028045	Down	GO:0005198;GO:0005923;GO:0016021	structural molecule activity | bicellular tight junction | integral component of membrane	ko04514,ko04530	Cell adhesion molecules (CAMs)|Tight junction
Hw13G014706	dutt1	roundabout homolog 1	0.416003	2.35566e-07	Down	GO:0005515;GO:0007411;GO:0008046;GO:0016199;GO:0035385	protein binding | axon guidance | axon guidance receptor activity | axon midline choice point recognition | Roundabout signaling pathway
Hw13G014748	nrip1	nuclear receptor-interacting protein 1-like	0.381563	3.42334e-10	Down
Hw13G015299	panda_005987	E3 ubiquitin-protein ligase RNF186-like	0.348783	0.00276184	Down
Hw13G015377	t07d3.8	uncharacterized protein LOC113532831	0.374961	0.0163367	Down
Hw13G015423	kiaa1597	hypothetical protein PHYPO_G00051510	0.467299	0.000124801	Down	GO:0001786;GO:0006886;GO:0006887;GO:0017137;GO:0070382	phosphatidylserine binding | intracellular protein transport | exocytosis | Rab GTPase binding | exocytic vesicle
Hw14G015812	hsd17b1	hydroxysteroid 17-beta dehydrogenase 1	0.00835327	1.93665e-32	Down	GO:0004303;GO:0005737;GO:0006703;GO:0016491;GO:0055114	estradiol 17-beta-dehydrogenase activity | cytoplasm | estrogen biosynthetic process | oxidoreductase activity | oxidation-reduction process	ko00140	Steroid hormone biosynthesis
Hw14G015959	zgc:91833	proline-rich protein 15-like protein A	0.467005	0.0116062	Down
Hw14G016102	zgc:101042	major facilitator superfamily domain-containing protein 6-like	0.463621	3.51726e-06	Down
Hw15G016992	dach2	dachshund homolog 2 isoform X3	0.467709	0.000203845	Down
Hw15G017097	myl5	myosin light chain 5-like	0.400248	0.035638	Down	GO:0005509	calcium ion binding	ko04510,ko04810,ko04530	Focal adhesion|Regulation of actin cytoskeleton|Tight junction
Hw15G017257	gabra-3	gamma-aminobutyric acid receptor subunit alpha-3-like isoform X1	0.498254	0.0381871	Down	GO:0004888;GO:0004890;GO:0005216;GO:0005230;GO:0006811;GO:0016020;GO:0016021;GO:0034220	transmembrane signaling receptor activity | GABA-A receptor activity | ion channel activity | extracellular ligand-gated ion channel activity | ion transport | membrane | integral component of membrane | ion transmembrane transport	ko04080	Neuroactive ligand-receptor interaction
Hw15G017260	ctx	V-set and immunoglobulin domain-containing protein 1-like isoform X1	0.448729	0.018279	Down	GO:0003382;GO:0005886;GO:0030277	epithelial cell morphogenesis | plasma membrane | maintenance of gastrointestinal epithelium
Hw15G017297	fgfr4	fibroblast growth factor receptor 4 isoform X1	0.462574	5.20116e-05	Down	GO:0004672;GO:0004713;GO:0005007;GO:0005524;GO:0006468;GO:0008284;GO:0008543;GO:0016021	protein kinase activity | protein tyrosine kinase activity | fibroblast growth factor-activated receptor activity | ATP binding | protein phosphorylation | positive regulation of cell population proliferation | fibroblast growth factor receptor signaling pathway | integral component of membrane	ko04144,ko04010,ko04810	Endocytosis|MAPK signaling pathway|Regulation of actin cytoskeleton
Hw16G017905	camta1	LOW QUALITY PROTEIN: calmodulin-binding transcription activator 1-like	0.441657	0.028045	Down	GO:0000981;GO:0003677	DNA-binding transcription factor activity, RNA polymerase II-specific | DNA binding
Hw16G018138	scube3	PREDICTED: signal peptide, CUB and EGF-like domain-containing protein 3	0.43613	0.00346747	Down	GO:0005509	calcium ion binding
Hw16G018204	ednra	PREDICTED: endothelin B receptor-like	0.205135	0.0131715	Down	GO:0004930;GO:0004962;GO:0007186;GO:0008217;GO:0016021;GO:0042310;GO:0048484	G protein-coupled receptor activity | endothelin receptor activity | G protein-coupled receptor signaling pathway | regulation of blood pressure | integral component of membrane | vasoconstriction | enteric nervous system development
Hw16G018522	bhlhb4	class E basic helix-loop-helix protein 23	0.248437	0.00168347	Down	GO:0006355;GO:0046983;GO:0048468	regulation of transcription, DNA-templated | protein dimerization activity | cell development
Hw16G018532	chia1	acidic mammalian chitinase-like isoform X1	0.394958	0.0461564	Down	GO:0004553;GO:0005576;GO:0005975;GO:0006030;GO:0008061	hydrolase activity, hydrolyzing O-glycosyl compounds | extracellular region | carbohydrate metabolic process | chitin metabolic process | chitin binding	ko00520	Amino sugar and nucleotide sugar metabolism
Hw17G018813	psap	prosaposin-like isoform X2	0.479786	0.0236928	Down	GO:0006629	lipid metabolic process	ko04142	Lysosome
Hw17G018970	ryr1	PREDICTED: ryanodine receptor 1-like isoform X4	0.170663	6.40389e-06	Down	GO:0005262;GO:0016020;GO:0070588	calcium channel activity | membrane | calcium ion transmembrane transport	ko04020	Calcium signaling pathway
Hw17G019143	eaat1	excitatory amino acid transporter 1	0.100883	4.85806e-10	Down	GO:0015293;GO:0016021	symporter activity | integral component of membrane
Hw17G019155	bmpr1b	LOW QUALITY PROTEIN: bone morphogenetic protein receptor type-1B-like	0.268969	2.00836e-10	Down	GO:0004672;GO:0004675;GO:0005524;GO:0006468;GO:0007178;GO:0016020	protein kinase activity | transmembrane receptor protein serine/threonine kinase activity | ATP binding | protein phosphorylation | transmembrane receptor protein serine/threonine kinase signaling pathway | membrane	ko04060,ko04350	Cytokine-cytokine receptor interaction|TGF-beta signaling pathway
Hw17G019436	bhlhe15	single-minded homolog 2	0.450283	0.00330487	Down	GO:0003677;GO:0003700;GO:0005515;GO:0006355;GO:0046983	DNA binding | DNA-binding transcription factor activity | protein binding | regulation of transcription, DNA-templated | protein dimerization activity
Hw17G019465	kiaa1568	PREDICTED: roundabout homolog 3 isoform X1	0.474913	0.00892865	Down	GO:0005515	protein binding
Hw17G019508	igsf4d	cell adhesion molecule 2-like isoform X2	0.390151	0.0116104	Down
Hw17G019578	hmgcs	PREDICTED: hydroxymethylglutaryl-CoA synthase, cytoplasmic-like isoform X1	0.484501	1.92897e-10	Down	GO:0003824;GO:0004421;GO:0008299	catalytic activity | hydroxymethylglutaryl-CoA synthase activity | isoprenoid biosynthetic process	ko00900,ko00280,ko00072,ko00650	Terpenoid backbone biosynthesis|Valine, leucine and isoleucine degradation|Synthesis and degradation of ketone bodies|Butanoate metabolism
Hw18G019742	caln2	calcium-binding protein 7-like	0.0602199	0.00040547	Down	GO:0005509	calcium ion binding
Hw18G019849	anprc	atrial natriuretic peptide receptor 3 isoform X1	0.323582	0.000236233	Down	GO:0016021	integral component of membrane
Hw18G020341		BOLA class I histocompatibility antigen, alpha chain BL3-7-like	0.0913396	4.40606e-06	Down			ko05168,ko04144,ko04145,ko04514	Herpes simplex infection|Endocytosis|Phagosome|Cell adhesion molecules (CAMs)
Hw18G020343	h2-k	MHC class I alpha chain, partial	0.0131041	0.0104968	Down			ko05168,ko04144,ko04145,ko04514	Herpes simplex infection|Endocytosis|Phagosome|Cell adhesion molecules (CAMs)
Hw19G020746	unq2507/pro5995	thyrotropin-releasing hormone-degrading ectoenzyme	0.495177	0.0366666	Down	GO:0004177;GO:0006508;GO:0008237;GO:0008270;GO:0016020	aminopeptidase activity | proteolysis | metallopeptidase activity | zinc ion binding | membrane
Hw19G020959	zgc:110149	hypothetical protein parPi_0024360	0.454339	0.0142719	Down
Hw19G020972	zgc:92710	PREDICTED: transmembrane protein 178B	0.355616	0.0334771	Down	GO:0016021	integral component of membrane
Hw20G021316	nmdar2a	glutamate receptor ionotropic, NMDA 2A-like	0.386567	0.0304304	Down	GO:0004970;GO:0015276;GO:0016020	ionotropic glutamate receptor activity | ligand-gated ion channel activity | membrane	ko04020,ko04080	Calcium signaling pathway|Neuroactive ligand-receptor interaction
Hw20G021574	pdi	protein disulfide-isomerase-like	0.429214	0.0205499	Down	GO:0045454	cell redox homeostasis
Hw20G021579	pcdh8	Protocadherin-8	0.244042	9.68885e-06	Down	GO:0005509;GO:0005886;GO:0007155;GO:0007156;GO:0016020	calcium ion binding | plasma membrane | cell adhesion | homophilic cell adhesion via plasma membrane adhesion molecules | membrane
Hw21G022170	tf1	serotransferrin-2-like isoform X2	0.491944	0.0426	Down	GO:0005576;GO:0005615	extracellular region | extracellular space
Hw21G022357	foxl2	forkhead box L2	0.0205684	2.92865e-63	Down	GO:0003700;GO:0006355;GO:0043565	DNA-binding transcription factor activity | regulation of transcription, DNA-templated | sequence-specific DNA binding
Hw21G022541	elk	ephrin type-B receptor 1-B isoform X3	0.132911	6.19288e-13	Down	GO:0004672;GO:0004713;GO:0005515;GO:0005524;GO:0006468	protein kinase activity | protein tyrosine kinase activity | protein binding | ATP binding | protein phosphorylation
Hw21G022599	chrng	hypothetical protein DNTS_035417	0.0815904	3.91115e-08	Down	GO:0004888;GO:0005216;GO:0005230;GO:0006811;GO:0016021;GO:0017121;GO:0017128;GO:0022848;GO:0034220;GO:0045211	transmembrane signaling receptor activity | ion channel activity | extracellular ligand-gated ion channel activity | ion transport | integral component of membrane | plasma membrane phospholipid scrambling | phospholipid scramblase activity | acetylcholine-gated cation-selective channel activity | ion transmembrane transport | postsynaptic membrane	ko04080	Neuroactive ligand-receptor interaction
Hw21G022779	foxl2	PREDICTED: forkhead box protein L2	0.0226102	9.69726e-31	Down	GO:0003700;GO:0006355;GO:0043565	DNA-binding transcription factor activity | regulation of transcription, DNA-templated | sequence-specific DNA binding
Hw22G023184		uncharacterized protein LOC113649740	0.437167	0.0045819	Down	GO:0006629;GO:0008081	lipid metabolic process | phosphoric diester hydrolase activity	ko00562	Inositol phosphate metabolism
Hw22G023677	gtf3a	transcription factor IIIA isoform X1	0.236075	0.00135411	Down	GO:0003676	nucleic acid binding
Hw22G023682	cfap44	cilia- and flagella-associated protein 44 isoform X1	0.187017	1.07874e-12	Down	GO:0005515	protein binding
Hw23G023892	pth4	parathyroid hormone 4-like	0.0344692	0.000328785	Down	GO:0005179;GO:0005576;GO:0030282	hormone activity | extracellular region | bone mineralization
Hw23G024003		G-protein coupled receptor 61	0.318546	0.0392291	Down	GO:0004930;GO:0007186;GO:0016021	G protein-coupled receptor activity | G protein-coupled receptor signaling pathway | integral component of membrane
Hw23G024047	kiaa1312	hypothetical protein PHYPO_G00112000	0.418647	0.000324781	Down	GO:0004222;GO:0006508;GO:0008237	metalloendopeptidase activity | proteolysis | metallopeptidase activity
Hw23G024165	chia	acidic mammalian chitinase-like	0.00117881	0.000432431	Down	GO:0004553;GO:0005576;GO:0005975;GO:0006030;GO:0008061	hydrolase activity, hydrolyzing O-glycosyl compounds | extracellular region | carbohydrate metabolic process | chitin metabolic process | chitin binding	ko00520	Amino sugar and nucleotide sugar metabolism
Hw23G024520	cldn19	claudin-19 isoform X2	0.460432	0.0334771	Down	GO:0005198;GO:0005923;GO:0016021	structural molecule activity | bicellular tight junction | integral component of membrane	ko04514,ko04530	Cell adhesion molecules (CAMs)|Tight junction
Hw24G024846	tigr	myocilin	0.323739	0.00962725	Down	GO:0001952;GO:0005615;GO:0030335;GO:0051492	regulation of cell-matrix adhesion | extracellular space | positive regulation of cell migration | regulation of stress fiber assembly
Hw24G024861	dab1	disabled homolog 1 isoform X4	0.391422	0.00055624	Down	GO:0005515	protein binding
Hw24G025445	kiaa1705	hypothetical protein PHYPO_G00098900	0.359405	0.00175857	Down	GO:0046872	metal ion binding
Hw25G025544	pol	PREDICTED: uncharacterized protein LOC108267243	0.0125618	0.00450385	Down
Hw25G025832	cx31	Gap junction beta-4 protein	0.336596	5.20116e-05	Down	GO:0005922;GO:0007154	connexin complex | cell communication
Hw25G025833	gjb3	gap junction beta-4 protein-like	0.318277	0.0141763	Down	GO:0005922;GO:0007154	connexin complex | cell communication
Hw25G026238	peg11	Transposon Tf2-9 polyprotein	0.0460128	9.04245e-07	Down	GO:0008168;GO:0016706;GO:0055114	methyltransferase activity | 2-oxoglutarate-dependent dioxygenase activity | oxidation-reduction process
Hw25G026244	kiaa0644	TLR4 interactor with leucine rich repeats	0.0982911	8.90603e-24	Down	GO:0005515	protein binding
Hw25G026245		TLR4 interactor with leucine rich repeats	0.169003	0.0348404	Down
Hw25G026268	cpne4	copine-4	0.0926384	0.00181515	Down
Hw26G026457	capn2	calpain-2 catalytic subunit-like	0.455589	0.0487446	Down	GO:0004198;GO:0005509;GO:0006508;GO:0007586	calcium-dependent cysteine-type endopeptidase activity | calcium ion binding | proteolysis | digestion
Hw26G026542	otgn	LOW QUALITY PROTEIN: otogelin-like	0.464639	0.00927299	Down	GO:0005198;GO:0005515;GO:0007605;GO:0008344;GO:0046373;GO:0046556	structural molecule activity | protein binding | sensory perception of sound | adult locomotory behavior | L-arabinose metabolic process | alpha-L-arabinofuranosidase activity
Hw26G026561	f2	prothrombin	0.437501	0.00168347	Down	GO:0004252;GO:0005509;GO:0005576;GO:0006508;GO:0007596	serine-type endopeptidase activity | calcium ion binding | extracellular region | proteolysis | blood coagulation	ko04080,ko04810	Neuroactive ligand-receptor interaction|Regulation of actin cytoskeleton
Hw26G026657	thsd6	ADAMTS-like protein 5 isoform X1	0.199726	3.28572e-16	Down	GO:0005515	protein binding
Hw26G026824	tneu131p22.1	Iroquois-class homeodomain protein irx-3	0.409876	0.00115549	Down	GO:0003677;GO:0005634;GO:0006355;GO:0043565	DNA binding | nucleus | regulation of transcription, DNA-templated | sequence-specific DNA binding
Hw26G026834	sal1	hypothetical protein PHYPO_G00145050	0.387083	0.0116104	Down	GO:0003676	nucleic acid binding
Hw26G026874	punc	hypothetical protein PHYPO_G00144770	0.243507	0.0387109	Down	GO:0005515	protein binding
Hw27G027519	myoz2	hypothetical protein PHYPO_G00248530	0.29121	0.00892865	Down
Hw27G027583	zgc:110628	melatonin receptor type 1A-A-like	0.169249	0.0322019	Down	GO:0004930;GO:0007186;GO:0008502;GO:0016021	G protein-coupled receptor activity | G protein-coupled receptor signaling pathway | melatonin receptor activity | integral component of membrane	ko04080	Neuroactive ligand-receptor interaction
Hw28G027691	unq2448/pro5727/pro34080	tumor necrosis factor receptor superfamily member 27-like	0.365505	0.00719999	Down	GO:0005515	protein binding
Hw28G027693	dhtr	PREDICTED: androgen receptor	0.336036	0.000899776	Down	GO:0003677;GO:0003700;GO:0003707;GO:0004879;GO:0005496;GO:0005634;GO:0006355;GO:0008270;GO:0030521;GO:0043565	DNA binding | DNA-binding transcription factor activity | steroid hormone receptor activity | nuclear receptor activity | steroid binding | nucleus | regulation of transcription, DNA-templated | zinc ion binding | androgen receptor signaling pathway | sequence-specific DNA binding	ko04114	Oocyte meiosis
Hw28G027921	fzd9	frizzled-9-like	0.445155	3.20265e-06	Down	GO:0004888;GO:0005515;GO:0007166;GO:0016020;GO:0016021	transmembrane signaling receptor activity | protein binding | cell surface receptor signaling pathway | membrane | integral component of membrane	ko04916,ko04150,ko04310	Melanogenesis|mTOR signaling pathway|Wnt signaling pathway
Hw29G028782		myosin light chain 4 isoform X1	0.390828	0.0345423	Down	GO:0005509	calcium ion binding	ko04261,ko04260	Adrenergic signaling in cardiomyocytes|Cardiac muscle contraction
