# Supplementary material for: Gonadal transcriptomes reveal sex-biased expression genes associated with sex determination and differentiation in red-tail catfish (Hemibagrus wyckioides)
Source: BMC Genomics. 2023 Apr 6;24:183. doi: 10.1186/s12864-023-09264-x (PMC10077648; doi:10.1186/s12864-023-09264-x)
Supplement: Supplementary file 3 — Additional file 3: Table S3. The list of DEGs identified in M30dph-vs-F30dph. [file 12864_2023_9264_MOESM3_ESM.xlsx]

## Sheet: Sheet1
Additional file 3: Table S3. The list of DEGs identified in M30dph-vs-F30dph.
Gene ID	Gene symbol	Description	FoldChange	p-value	Regulation	GO ID	GO term	KEGG Pathway	Pathway description
Hw01G000376	col28	collagen alpha-1(XXVIII) chain-like	2.1575	0.0307621	Up	GO:0004867	serine-type endopeptidase inhibitor activity
Hw01G000466	fam130a2	PREDICTED: cysteine/serine-rich nuclear protein 3 isoform X1	2.05318	0.0138103	Up
Hw01G000559	si:ch211-106g5.3	charged multivesicular body protein 2b-like	2.14216	0.00562023	Up	GO:0007034	vacuolar transport	ko04144	Endocytosis
Hw01G000560	vgll3	PREDICTED: transcription cofactor vestigial-like protein 3 isoform X1	15.8368	9.98974e-43	Up	GO:0005634;GO:0006355	nucleus | regulation of transcription, DNA-templated
Hw01G000577	rgc32	regulator of cell cycle RGCC isoform X1	2.15096	0.00024241	Up	GO:0051726	regulation of cell cycle
Hw01G000589	stx19	syntaxin-19	2.25436	0.00442881	Up	GO:0016020;GO:0016021;GO:0016192	membrane | integral component of membrane | vesicle-mediated transport	ko04130	SNARE interactions in vesicular transport
Hw01G000736	cxn-46	hypothetical protein DNTS_000007	3.43487	0.000221664	Up	GO:0005922;GO:0007154	connexin complex | cell communication
Hw01G000755	zgc:77160	hypothetical protein PHYPO_G00204210	4.06983	3.31557e-05	Up	GO:0006629;GO:0052689	lipid metabolic process | carboxylic ester hydrolase activity
Hw01G000818	hsp10	10 kDa heat shock protein, mitochondrial	2.68867	0.00174	Up	GO:0006457	protein folding
Hw01G001041	c21orf120	uncharacterized protein C21orf62 homolog	3.7222	1.35448e-10	Up
Hw01G001248	gata4	transcription factor GATA-4	2.71061	6.65997e-10	Up	GO:0003677;GO:0003700;GO:0005634;GO:0006355;GO:0008270;GO:0043565;GO:0045893	DNA binding | DNA-binding transcription factor activity | nucleus | regulation of transcription, DNA-templated | zinc ion binding | sequence-specific DNA binding | positive regulation of transcription, DNA-templated
Hw01G001359	ctgf	connective tissue growth factor	2.33951	0.00177964	Up	GO:0005515;GO:0005520;GO:0005576	protein binding | insulin-like growth factor binding | extracellular region
Hw02G001692	shh	sonic hedgehog protein	4.28769	0.00911044	Up	GO:0032559;GO:0071900	adenyl ribonucleotide binding | regulation of protein serine/threonine kinase activity	ko04920,ko04910,ko04068	Adipocytokine signaling pathway|Insulin signaling pathway|FoxO signaling pathway
Hw02G002073	baf60c	hypothetical protein PHYPO_G00196880	2.76681	0.00180706	Up	GO:0005515;GO:0034551	protein binding | mitochondrial respiratory chain complex III assembly
Hw02G002220	pol	ORF2-encoded protein, partial	2.17328	0.00624697	Up	GO:0007219;GO:0008270;GO:0016567	Notch signaling pathway | zinc ion binding | protein ubiquitination	ko04330	Notch signaling pathway
Hw02G002535		PREDICTED: UDP-glucuronosyltransferase 2A1-like isoform X1	3.25632	2.04477e-22	Up
Hw03G003066	fign	putative fidgetin-like protein 2	6.11178	0.000115002	Up
Hw03G003194	ghrl	ghrelin-like	4.57546	0.00443519	Up	GO:0005179;GO:0005576;GO:0016608	hormone activity | extracellular region | growth hormone-releasing hormone activity
Hw03G003244	dbccr1l	BMP/retinoic acid-inducible neural-specific protein 3-like	4.18207	1.20447e-05	Up	GO:0045666;GO:0045930	positive regulation of neuron differentiation | negative regulation of mitotic cell cycle
Hw03G003254	hsd17b7	3-keto-steroid reductase	3.186	2.92775e-08	Up			ko00140,ko00100	Steroid hormone biosynthesis|Steroid biosynthesis
Hw03G003326	caps	hypothetical protein PHYPO_G00104300	3.61137	2.67841e-27	Up	GO:0016079;GO:1990504	synaptic vesicle exocytosis | dense core granule exocytosis
Hw03G003483	dlg1	melanotransferrin	3.43894	3.9172e-25	Up	GO:0005515	protein binding
Hw03G003524	fsp27	hypothetical protein PHYPO_G00104070	5.66147	0.000906965	Up	GO:0006915	apoptotic process
Hw03G003777	cntn4	contactin-4-like isoform X1	2.90735	3.83134e-08	Up	GO:0005515	protein binding
Hw03G003784	matn4	matrilin-4 isoform X1	67.8908	1.34465e-37	Up	GO:0005509	calcium ion binding
Hw03G003937	girk1	G protein-activated inward rectifier potassium channel 1	5.99313	4.61076e-22	Up	GO:0005242;GO:0006813;GO:0015467;GO:0016020;GO:0016021	inward rectifier potassium channel activity | potassium ion transport | G-protein activated inward rectifier potassium channel activity | membrane | integral component of membrane
Hw04G004459	qtra-12624	isopentenyl-diphosphate Delta-isomerase 1	2.02658	7.05865e-09	Up	GO:0004452;GO:0008299;GO:0016787	isopentenyl-diphosphate delta-isomerase activity | isoprenoid biosynthetic process | hydrolase activity	ko00900	Terpenoid backbone biosynthesis
Hw04G004488	ralyl	PREDICTED: RNA-binding Raly-like protein isoform X2	3.19205	6.74227e-08	Up	GO:0003676	nucleic acid binding
Hw04G004537	col15a1	hypothetical protein PHYPO_G00002320	2.00207	1.36858e-05	Up
Hw04G004550	myh7	LOW QUALITY PROTEIN: uncharacterized protein LOC115424214	3.91961	0.00757608	Up	GO:0003723;GO:0003774;GO:0005515;GO:0005524;GO:0016459;GO:0051015	RNA binding | motor activity | protein binding | ATP binding | myosin complex | actin filament binding	ko04261,ko04530,ko04260	Adrenergic signaling in cardiomyocytes|Tight junction|Cardiac muscle contraction
Hw04G004553	thm2	tetratricopeptide repeat protein 21A	5.86241	4.38885e-06	Up	GO:0005515	protein binding
Hw04G004737	glur7	hypothetical protein PHYPO_G00004920	2.7764	5.46876e-05	Up	GO:0004970;GO:0005216;GO:0006811;GO:0015276;GO:0016020;GO:0038023	ionotropic glutamate receptor activity | ion channel activity | ion transport | ligand-gated ion channel activity | membrane | signaling receptor activity	ko04080	Neuroactive ligand-receptor interaction
Hw04G004760	secp43	tRNA selenocysteine 1-associated protein 1-like	2.5266	0.00288678	Up	GO:0003676	nucleic acid binding
Hw04G004888	myh10	LOW QUALITY PROTEIN: myosin-10-like	5.96854	9.89922e-39	Up	GO:0003774;GO:0005515;GO:0005524;GO:0016459;GO:0051015	motor activity | protein binding | ATP binding | myosin complex | actin filament binding
Hw04G004927	mc4r	LOW QUALITY PROTEIN: adrenocorticotropic hormone receptor-like	25.1206	6.78745e-16	Up	GO:0004930;GO:0004977;GO:0004978;GO:0007186;GO:0016021	G protein-coupled receptor activity | melanocortin receptor activity | corticotropin receptor activity | G protein-coupled receptor signaling pathway | integral component of membrane	ko04080	Neuroactive ligand-receptor interaction
Hw04G005146	atp1a3	sodium/potassium-transporting ATPase subunit alpha-3	3.76116	9.83372e-11	Up	GO:0000166;GO:0005524;GO:0006813;GO:0008556;GO:0016021	nucleotide binding | ATP binding | potassium ion transport | potassium transmembrane transporter activity, phosphorylative mechanism | integral component of membrane	ko04261,ko04260	Adrenergic signaling in cardiomyocytes|Cardiac muscle contraction
Hw04G005175		hypothetical protein PHYPO_G00009120	4.05292	2.23487e-10	Up
Hw04G005250	unq2487/pro5774	sperm acrosome membrane-associated protein 6 isoform X1	2.75841	6.14763e-05	Up	GO:0007342	fusion of sperm to egg plasma membrane involved in single fertilization
Hw04G005338	si:dkey-158b13.2	triple functional domain protein-like isoform X4	2.06291	1.08766e-06	Up	GO:0005089;GO:0005515;GO:0007411;GO:0007417;GO:0035023	Rho guanyl-nucleotide exchange factor activity | protein binding | axon guidance | central nervous system development | regulation of Rho protein signal transduction
Hw05G005661	ledgf	hypothetical protein PHYPO_G00174270	2.05368	0.0432479	Up
Hw05G005711	cdkn2b	cyclin-dependent kinase 4 inhibitor B-like	2.98133	0.00189783	Up	GO:0005515	protein binding	ko04110,ko04350,ko04068	Cell cycle|TGF-beta signaling pathway|FoxO signaling pathway
Hw05G005843	kiaa2027	G protein-regulated inducer of neurite outgrowth 3	14.0173	9.6131e-29	Up
Hw05G006184	b3gat2	galactosylgalactosylxylosylprotein 3-beta-glucuronosyltransferase 2	4.87187	0.00180018	Up	GO:0015018;GO:0016020	galactosylgalactosylxylosylprotein 3-beta-glucuronosyltransferase activity | membrane	ko00514	Other types of O-glycan biosynthesis
Hw05G006197	cyp17a	cytochrome P450 family 17 subfamily A	4.7334	3.03138e-08	Up	GO:0004508;GO:0005506;GO:0006694;GO:0007548;GO:0016705;GO:0020037;GO:0047442;GO:0055114	steroid 17-alpha-monooxygenase activity | iron ion binding | steroid biosynthetic process | sex differentiation | oxidoreductase activity, acting on paired donors, with incorporation or reduction of molecular oxygen | heme binding | 17-alpha-hydroxyprogesterone aldolase activity | oxidation-reduction process	ko00140	Steroid hormone biosynthesis
Hw05G006199	acdp2	metal transporter CNNM2-like	2.52737	8.34836e-07	Up
Hw05G006280	zax	homeobox protein zampogna-like	2.30123	0.00198418	Up	GO:0003677;GO:0006355;GO:0043565	DNA binding | regulation of transcription, DNA-templated | sequence-specific DNA binding
Hw05G006385	d6ertd32e	uncharacterized protein LOC113639898 isoform X3	2.25047	9.41129e-05	Up	GO:0017137	Rab GTPase binding	ko04144	Endocytosis
Hw05G006439	pgbd4	piggyBac transposable element-derived protein 3-like isoform X1	2.8183	0.00123665	Up
Hw05G006507	egfl9	protein delta homolog 2 isoform X1	5.34082	0.000570826	Up	GO:0005509	calcium ion binding
Hw05G006604	plpp4	phospholipid phosphatase 4 isoform X1	3.68815	0.00569188	Up	GO:0008195;GO:0046839	phosphatidate phosphatase activity | phospholipid dephosphorylation
Hw05G006605	cgbb	luteinizing hormone beta subunit	14.2802	0.0277987	Up	GO:0005179;GO:0005576	hormone activity | extracellular region	ko04080,ko04912	Neuroactive ligand-receptor interaction|GnRH signaling pathway
Hw05G006804	arsdr1	retinol dehydrogenase 11	2.20818	8.2799e-05	Up			ko00830	Retinol metabolism
Hw06G006969	pla2r1	macrophage mannose receptor 1-like	6.61742	0.00498192	Up
Hw06G007156	kiaa1377	centrosomal protein of 126 kDa isoform X2	3.09949	5.18922e-08	Up	GO:0005813;GO:0007052;GO:0031122;GO:0097546;GO:1905515	centrosome | mitotic spindle organization | cytoplasmic microtubule organization | ciliary base | non-motile cilium assembly
Hw06G007252	pi12	neuroserpin	2.71486	0.000849928	Up	GO:0005615	extracellular space
Hw06G007253	smv0119	hypothetical protein PHYPO_G00216150	2.61212	0.0275581	Up
Hw06G007497	rapsn	43 kDa receptor-associated protein of the synapse	4.64122	4.36854e-05	Up	GO:0005515;GO:0007268;GO:0033130;GO:0043495;GO:0045202	protein binding | chemical synaptic transmission | acetylcholine receptor binding | protein membrane anchor | synapse
Hw06G007542	cbln1	PREDICTED: cerebellin-1	2.48911	2.03482e-05	Up
Hw06G007605	ctrp4	LOW QUALITY PROTEIN: complement C1q tumor necrosis factor-related protein 4-like	4.01603	6.66044e-05	Up	GO:0005515	protein binding
Hw06G007609	si:ch211-264e16.4	PREDICTED: vesicular glutamate transporter 3 isoform X1	5.5978	3.37572e-14	Up	GO:0005887;GO:0055085	integral component of plasma membrane | transmembrane transport
Hw06G007770	kiaa1867	kin of IRRE-like protein 3 isoform X1	2.93645	2.16303e-11	Up
Hw06G007817	pgr10	probable G-protein coupled receptor 149	4.71207	0.000315174	Up
Hw07G008359	tnfrsf14	uncharacterized protein LOC113634297	3.2711	3.94936e-07	Up	GO:0004888;GO:0005515;GO:0006915;GO:0006955;GO:0007165;GO:0016020	transmembrane signaling receptor activity | protein binding | apoptotic process | immune response | signal transduction | membrane	ko04060,ko05168	Cytokine-cytokine receptor interaction|Herpes simplex infection
Hw07G008472	ccp6	PREDICTED: BEN domain-containing protein 5-like isoform X2	2.47429	0.00590668	Up	GO:0003677;GO:0045892	DNA binding | negative regulation of transcription, DNA-templated
Hw07G008557	cpne5	PREDICTED: copine-5-like	2.42602	2.89887e-08	Up
Hw07G008860	prickle2	prickle-like protein 2	2.44206	1.13927e-05	Up
Hw07G009006	pdlim2	PDZ and LIM domain protein 2-like isoform X2	2.13983	0.00141781	Up	GO:0005515	protein binding
Hw07G009025	qcce-10939	leucine-rich repeat LGI family member 3	3.73944	0.0194772	Up	GO:0005515	protein binding
Hw07G009121	nr5a2	PREDICTED: steroidogenic factor 1-like isoform X1	2.50361	3.6673e-22	Up	GO:0003677;GO:0003700;GO:0003707;GO:0005634;GO:0006355;GO:0008270;GO:0043565	DNA binding | DNA-binding transcription factor activity | steroid hormone receptor activity | nucleus | regulation of transcription, DNA-templated | zinc ion binding | sequence-specific DNA binding
Hw07G009174	star	steroidogenic acute regulatory protein, mitochondrial isoform X2	12.8519	2.82072e-57	Up	GO:0005739;GO:0006694;GO:0008289;GO:0015485;GO:0120020	mitochondrion | steroid biosynthetic process | lipid binding | cholesterol binding | cholesterol transfer activity
Hw07G009197		leucine zipper putative tumor suppressor 1-like	7.55465	2.00294e-24	Up	GO:0008017;GO:0044772	microtubule binding | mitotic cell cycle phase transition
Hw08G009356	arhgef33	hypothetical protein PHYPO_G00012480	29.7549	7.00244e-08	Up	GO:0005089;GO:0035023	Rho guanyl-nucleotide exchange factor activity | regulation of Rho protein signal transduction
Hw08G009586	ad-011	hypothetical protein PHYPO_G00014230	2.434	8.12991e-05	Up	GO:0016021	integral component of membrane
Hw08G009769	kiaa1236	kinesin-like protein KIF26A isoform X4	3.26546	1.10408e-12	Up	GO:0003777;GO:0005524;GO:0007018;GO:0008017	microtubule motor activity | ATP binding | microtubule-based movement | microtubule binding
Hw08G009829	mncb-0335	solute carrier family 35 member F4 isoform X2	4.72775	1.0535e-06	Up	GO:0016021;GO:0022857;GO:0055085	integral component of membrane | transmembrane transporter activity | transmembrane transport
Hw08G009916	impg1	LOW QUALITY PROTEIN: interphotoreceptor matrix proteoglycan 2-like	3.94598	4.14074e-09	Up	GO:0007601	visual perception
Hw08G009920	sox-11	transcription factor SOX-11-like	3.04792	1.06566e-17	Up	GO:0003700	DNA-binding transcription factor activity
Hw08G010025	pak6	serine/threonine-protein kinase PAK 6-like	3.37107	1.62928e-07	Up	GO:0004672;GO:0004674;GO:0005524;GO:0006468	protein kinase activity | protein serine/threonine kinase activity | ATP binding | protein phosphorylation	ko04810,ko04012,ko04510	Regulation of actin cytoskeleton|ErbB signaling pathway|Focal adhesion
Hw08G010228	gsc	homeobox protein goosecoid	3.53894	0.00295936	Up	GO:0003677;GO:0006355;GO:0043565	DNA binding | regulation of transcription, DNA-templated | sequence-specific DNA binding
Hw08G010232	unq232/pro265	PREDICTED: leucine-rich repeat transmembrane protein FLRT2	2.73084	0.000155563	Up	GO:0005515	protein binding
Hw09G010353	nbla10363	leucine-rich repeat neuronal protein 3	3.33891	1.43366e-18	Up	GO:0005515	protein binding
Hw09G010500	svct1	solute carrier family 23 member 2-like	3.92056	0.0394965	Up	GO:0016020;GO:0022857;GO:0055085	membrane | transmembrane transporter activity | transmembrane transport
Hw09G010824	mncb-2630	seipin-like isoform X2	5.00024	0.0307621	Up	GO:0019915	lipid storage
Hw09G010879	bhlhb37	PREDICTED: transcription factor HES-4-B-like	71.6556	0.00740163	Up	GO:0000122;GO:0003677;GO:0005634;GO:0007219;GO:0046983	negative regulation of transcription by RNA polymerase II | DNA binding | nucleus | Notch signaling pathway | protein dimerization activity
Hw09G010962	pctpl	START domain-containing protein 10-like	2.72407	1.28916e-06	Up	GO:0008289	lipid binding
Hw09G010999	glur1	glutamate receptor 1-like isoform X3	2.31731	0.0208896	Up	GO:0004970;GO:0015276;GO:0016020	ionotropic glutamate receptor activity | ligand-gated ion channel activity | membrane	ko04080	Neuroactive ligand-receptor interaction
Hw09G011422	glrb	hypothetical protein PHYPO_G00218930	2.44788	1.61162e-08	Up	GO:0003712;GO:0005230;GO:0006811;GO:0008134;GO:0016021	transcription coregulator activity | extracellular ligand-gated ion channel activity | ion transport | transcription factor binding | integral component of membrane	ko04080	Neuroactive ligand-receptor interaction
Hw10G011488	star	steroidogenic acute regulatory protein, mitochondrial-like	2.2936	0.00426869	Up	GO:0005739;GO:0006694;GO:0008289;GO:0015485;GO:0120020	mitochondrion | steroid biosynthetic process | lipid binding | cholesterol binding | cholesterol transfer activity
Hw10G011571	armc4	LOW QUALITY PROTEIN: armadillo repeat-containing protein 4	2.42598	0.00171189	Up	GO:0005515	protein binding
Hw10G011623	hucep-15	hypothetical protein PHYPO_G00038590	4.62282	0.0212186	Up	GO:0004089;GO:0008270	carbonate dehydratase activity | zinc ion binding
Hw10G011657	3ost3b1	heparan sulfate glucosamine 3-O-sulfotransferase 3A1-like	3.86911	2.27413e-10	Up	GO:0008146	sulfotransferase activity	ko00534	Glycosaminoglycan biosynthesis - heparan sulfate / heparin
Hw10G011658	3ost3b1	heparan sulfate glucosamine 3-O-sulfotransferase 3A1-like	4.33213	7.45328e-07	Up	GO:0008146	sulfotransferase activity	ko00534	Glycosaminoglycan biosynthesis - heparan sulfate / heparin
Hw10G011661	3ost3b1	heparan sulfate glucosamine 3-O-sulfotransferase 3B1-like	3.01536	4.68969e-06	Up	GO:0008146	sulfotransferase activity	ko00534	Glycosaminoglycan biosynthesis - heparan sulfate / heparin
Hw10G011679	chrm3	muscarinic acetylcholine receptor M3	3.61822	0.000433219	Up	GO:0004930;GO:0007186;GO:0016021	G protein-coupled receptor activity | G protein-coupled receptor signaling pathway | integral component of membrane	ko04020,ko04810,ko04080	Calcium signaling pathway|Regulation of actin cytoskeleton|Neuroactive ligand-receptor interaction
Hw10G011696	fdxr	NADPH:adrenodoxin oxidoreductase, mitochondrial isoform X1	2.02108	0.00828298	Up	GO:0016491;GO:0055114	oxidoreductase activity | oxidation-reduction process
Hw10G011722	tcerg1l	transcription elongation regulator 1-like protein isoform X2	3.77297	0.0241396	Up	GO:0005515	protein binding
Hw10G011809	kif19a	ATP-binding cassette sub-family A member 5	5.96524	2.07341e-12	Up	GO:0003777;GO:0007018	microtubule motor activity | microtubule-based movement
Hw10G011835	bambi	BMP and activin membrane-bound inhibitor homolog	2.1104	0.00727429	Up	GO:0030512;GO:0090263	negative regulation of transforming growth factor beta receptor signaling pathway | positive regulation of canonical Wnt signaling pathway	ko04350,ko04310	TGF-beta signaling pathway|Wnt signaling pathway
Hw10G011858	grin2c	LOW QUALITY PROTEIN: glutamate receptor ionotropic, NMDA 2C-like	9.48312	0.00158196	Up	GO:0004970;GO:0005216;GO:0006811;GO:0015276;GO:0016020;GO:0038023	ionotropic glutamate receptor activity | ion channel activity | ion transport | ligand-gated ion channel activity | membrane | signaling receptor activity	ko04020,ko04080	Calcium signaling pathway|Neuroactive ligand-receptor interaction
Hw10G011873	prss12	Neurotrypsin	7.41931	4.87358e-06	Up	GO:0005044;GO:0016020	scavenger receptor activity | membrane
Hw10G011926	tectb	beta-tectorin isoform X1	15.3467	0.00563688	Up
Hw10G011942	im:7155161	Tudor domain-containing protein 1	3.89015	2.85167e-27	Up	GO:0005509;GO:0005604;GO:0005615	calcium ion binding | basement membrane | extracellular space
Hw10G011958	gabrp	gamma-aminobutyric acid receptor subunit pi-like isoform X2	5.58488	1.89767e-05	Up	GO:0004888;GO:0005216;GO:0005230;GO:0006811;GO:0016021;GO:0034220	transmembrane signaling receptor activity | ion channel activity | extracellular ligand-gated ion channel activity | ion transport | integral component of membrane | ion transmembrane transport
Hw10G012031	slrr4b	LOW QUALITY PROTEIN: chondroadherin-like protein	7.17559	4.67222e-14	Up	GO:0005515	protein binding
Hw10G012126	carp	ankyrin repeat domain-containing protein 1-like isoform X1	5.26866	2.63419e-09	Up	GO:0005515	protein binding
Hw10G012133	girk1	G protein-activated inward rectifier potassium channel 1-like	3.83363	0.00109518	Up	GO:0005242;GO:0006813;GO:0015467;GO:0016020;GO:0016021	inward rectifier potassium channel activity | potassium ion transport | G-protein activated inward rectifier potassium channel activity | membrane | integral component of membrane
Hw10G012171	unq2551/pro6180	heparan sulfate glucosamine 3-O-sulfotransferase 3B1-like	8.45993	0.0051871	Up	GO:0008146	sulfotransferase activity
Hw10G012182	unq9235/pro31996	WAP, Kazal, immunoglobulin, Kunitz and NTR domain-containing protein 2-like	24.2338	1.7081e-07	Up	GO:0004867;GO:0005515	serine-type endopeptidase inhibitor activity | protein binding
Hw10G012212	kiaa1220	hypothetical protein PHYPO_G00029940	3.39666	0.0314913	Up	GO:0004970;GO:0005216;GO:0006811;GO:0015276;GO:0016020;GO:0038023	ionotropic glutamate receptor activity | ion channel activity | ion transport | ligand-gated ion channel activity | membrane | signaling receptor activity	ko04080	Neuroactive ligand-receptor interaction
Hw10G012396	ags1	hypothetical protein PHYPO_G00031200	4.60816	4.53491e-05	Up	GO:0003924;GO:0005525;GO:0007165;GO:0016020	GTPase activity | GTP binding | signal transduction | membrane
Hw10G012399	dnt2	5'(3')-deoxyribonucleotidase, mitochondrial isoform X2	2.68746	9.18293e-08	Up	GO:0008253;GO:0009264	5'-nucleotidase activity | deoxyribonucleotide catabolic process	ko00230,ko00240,ko00760	Purine metabolism|Pyrimidine metabolism|Nicotinate and nicotinamide metabolism
Hw10G012501	acf	APOBEC1 complementation factor isoform X1	3.0912	0.0402693	Up	GO:0003676;GO:0003727;GO:0016556;GO:0030895	nucleic acid binding | single-stranded RNA binding | mRNA modification | apolipoprotein B mRNA editing enzyme complex
Hw10G012519	kiaa0740	hypothetical protein PHYPO_G00033090	2.84701	0.00357203	Up	GO:0003924;GO:0005515;GO:0005525;GO:0007264	GTPase activity | protein binding | GTP binding | small GTPase mediated signal transduction	ko04120	Ubiquitin mediated proteolysis
Hw11G012729		hypothetical protein PHYPO_G00029230	9.31271	8.21919e-10	Up
Hw11G012730	amh	anti-Mullerian hormone	111.686	0	Up	GO:0008083;GO:0008406	growth factor activity | gonad development	ko04060,ko04350	Cytokine-cytokine receptor interaction|TGF-beta signaling pathway
Hw11G012800	caspr5	contactin-associated protein-like 5 isoform X1	3.63827	7.40432e-08	Up
Hw11G012846		uncharacterized protein LOC113638582	4.96823	0.00269966	Up
Hw11G012850	slc1a7	excitatory amino acid transporter 5-like	5.70269	0.017524	Up	GO:0015293;GO:0016021	symporter activity | integral component of membrane
Hw11G012922	zgc:123136	guanidinoacetate n-methyltransferase	2.24801	0.00258497	Up	GO:0030731	guanidinoacetate N-methyltransferase activity	ko00260,ko00330	Glycine, serine and threonine metabolism|Arginine and proline metabolism
Hw11G012990	unq674/pro1308	follistatin-related protein 3 isoform X1	2.32967	1.87083e-12	Up	GO:0005515	protein binding
Hw11G013086	c19orf64	PREDICTED: PDZ domain-containing protein GIPC3-like isoform X1	6.90381	0.000117892	Up	GO:0005515	protein binding
Hw11G013210	tmc3	transmembrane channel-like protein 3 isoform X2	2.2874	3.05681e-05	Up	GO:0005887;GO:0016021	integral component of plasma membrane | integral component of membrane
Hw12G013749	salp	KH domain-containing, RNA-binding, signal transduction-associated protein 3 isoform X2	4.3458	1.24336e-17	Up	GO:0003676;GO:0003723	nucleic acid binding | RNA binding
Hw12G013802	prlts	hypothetical protein PHYPO_G00240480	5.82389	4.25418e-17	Up
Hw12G013962	spock	testican-1 isoform X2	2.09253	8.72798e-05	Up	GO:0005509;GO:0005515	calcium ion binding | protein binding
Hw12G013968	fgf18	fibroblast growth factor 18-like	2.24259	4.48801e-06	Up	GO:0005104;GO:0005576;GO:0008083;GO:0008543	fibroblast growth factor receptor binding | extracellular region | growth factor activity | fibroblast growth factor receptor signaling pathway	ko04010,ko04810	MAPK signaling pathway|Regulation of actin cytoskeleton
Hw12G013969	pcdhac2	protocadherin-10-like isoform X2	20.5488	0.0399511	Up	GO:0005509;GO:0007156;GO:0016020	calcium ion binding | homophilic cell adhesion via plasma membrane adhesion molecules | membrane
Hw12G013980	c5orf57	PREDICTED: protein FAM196B	3.32686	0.00022238	Up
Hw12G013984	kchip1	Kv channel-interacting protein 1 isoform X2	4.03683	1.80802e-09	Up	GO:0005509	calcium ion binding
Hw12G014087	fjx1	four-jointed box protein 1	5.46283	2.70393e-21	Up
Hw12G014088	trim44	hypothetical protein PHYPO_G00243400	2.23711	5.76458e-07	Up
Hw12G014273	nox5	NADPH oxidase 5	2.89943	0.0295117	Up	GO:0003824;GO:0005509;GO:0016020;GO:0016175;GO:0016491;GO:0042554;GO:0055114	catalytic activity | calcium ion binding | membrane | superoxide-generating NADPH oxidase activity | oxidoreductase activity | superoxide anion generation | oxidation-reduction process
Hw12G014275	zgc:85838	unique cartilage matrix-associated protein-like	8.88215	4.98693e-07	Up	GO:0045667	regulation of osteoblast differentiation
Hw12G014325	gpcr135	relaxin-3 receptor 1-like	2.91789	7.87396e-10	Up	GO:0003677;GO:0004930;GO:0006313;GO:0007186;GO:0015074;GO:0016021	DNA binding | G protein-coupled receptor activity | transposition, DNA-mediated | G protein-coupled receptor signaling pathway | DNA integration | integral component of membrane	ko04080	Neuroactive ligand-receptor interaction
Hw12G014433		centrosome-associated protein CEP250-like	2.93265	0.013218	Up
Hw12G014520	dnaja4	dnaJ homolog subfamily A member 4	2.33859	0.0344722	Up	GO:0005524;GO:0006457;GO:0009408;GO:0031072;GO:0051082	ATP binding | protein folding | response to heat | heat shock protein binding | unfolded protein binding
Hw12G014545	cyp11a1	cytochrome P450 cholesterol side chain cleavage	4.22023	3.18327e-17	Up	GO:0005506;GO:0005739;GO:0006700;GO:0008386;GO:0016705;GO:0020037;GO:0055114	iron ion binding | mitochondrion | C21-steroid hormone biosynthetic process | cholesterol monooxygenase (side-chain-cleaving) activity | oxidoreductase activity, acting on paired donors, with incorporation or reduction of molecular oxygen | heme binding | oxidation-reduction process	ko00140	Steroid hormone biosynthesis
Hw12G014554	gas2	growth arrest-specific protein 2	2.83248	7.03209e-15	Up	GO:0005515;GO:0005856;GO:0006915;GO:0008017	protein binding | cytoskeleton | apoptotic process | microtubule binding
Hw13G014605	aadacl1	hypothetical protein PHYPO_G00057080	3.67278	0.045814	Up	GO:0016021;GO:0016787;GO:0052689	integral component of membrane | hydrolase activity | carboxylic ester hydrolase activity
Hw13G014857		PREDICTED: putative ferric-chelate reductase 1	7.67761	1.65105e-09	Up
Hw13G014858	kiaa0605	ADAMTS-like protein 2 isoform X5	7.09643	3.32584e-59	Up	GO:0008233	peptidase activity
Hw13G014890		myelin-associated glycoprotein-like	4.08121	0.000155431	Up
Hw13G014957	igsf4d	cell adhesion molecule 2 isoform X3	2.52955	0.0378475	Up
Hw13G015038	sert	Sodium-dependent serotonin transporter	3.02268	7.99718e-36	Up	GO:0005328;GO:0016021	neurotransmitter:sodium symporter activity | integral component of membrane
Hw13G015094	nir1	membrane-associated phosphatidylinositol transfer protein 3-like	4.06536	1.89115e-05	Up	GO:0005548;GO:0015914;GO:0046872	phospholipid transporter activity | phospholipid transport | metal ion binding
Hw13G015101	rtn4rl1	hypothetical protein PHYPO_G00053040	5.32902	2.01015e-10	Up	GO:0005515	protein binding
Hw13G015133		seizure protein 6 homolog isoform X7	2.04544	0.0364467	Up
Hw13G015136	sez6	seizure protein 6 homolog isoform X1	2.91422	7.38562e-11	Up
Hw13G015245	sst1	hypothetical protein PHYPO_G00049330	11.0608	0.00319984	Up	GO:0005179;GO:0005576	hormone activity | extracellular region
Hw13G015401	zgc:101725	hypothetical protein PHYPO_G00051710	50.7566	1.12393e-254	Up	GO:0004252;GO:0005044;GO:0006508;GO:0016020	serine-type endopeptidase activity | scavenger receptor activity | proteolysis | membrane
Hw13G015409	rics	LOW QUALITY PROTEIN: rho GTPase-activating protein 32-like	4.89488	6.31595e-07	Up	GO:0005515;GO:0007165;GO:0035091	protein binding | signal transduction | phosphatidylinositol binding
Hw13G015416	esam	endothelial cell-selective adhesion molecule-like	2.07164	9.28404e-11	Up			ko04514	Cell adhesion molecules (CAMs)
Hw13G015440	inap	uncharacterized protein LOC113660509 isoform X1	7.47134	4.7246e-08	Up	GO:0005515	protein binding
Hw13G015508	sdr40c1	uncharacterized protein LOC113069388 isoform X1	24.165	2.15738e-14	Up
Hw13G015535	unq715/pro1378	protein FAM131A	3.74563	8.06768e-19	Up
Hw14G015814	acly	ATP-citrate synthase isoform X3	2.64306	7.46581e-06	Up	GO:0003824;GO:0046912;GO:0048037	catalytic activity | transferase activity, transferring acyl groups, acyl groups converted into alkyl on transfer | cofactor binding	ko00020	Citrate cycle (TCA cycle)
Hw14G015853	gja7	gap junction gamma-1 protein-like	2.66467	0.00990523	Up	GO:0005922;GO:0007154	connexin complex | cell communication
Hw14G015972	zgc:136601	homeobox protein Hox-B13	299.275	0.0344599	Up	GO:0003677;GO:0006355;GO:0043565	DNA binding | regulation of transcription, DNA-templated | sequence-specific DNA binding
Hw14G015999	cacng1	voltage-dependent calcium channel gamma-1 subunit-like	13.8054	9.75667e-06	Up	GO:0005245;GO:0005891;GO:0006816;GO:0016020;GO:0016021;GO:0070588	voltage-gated calcium channel activity | voltage-gated calcium channel complex | calcium ion transport | membrane | integral component of membrane | calcium ion transmembrane transport	ko04010,ko04261,ko04260	MAPK signaling pathway|Adrenergic signaling in cardiomyocytes|Cardiac muscle contraction
Hw14G016047	bsk146	serine/threonine-protein kinase SBK1-like	2.24584	0.0266728	Up	GO:0004672;GO:0004674;GO:0005524;GO:0006468	protein kinase activity | protein serine/threonine kinase activity | ATP binding | protein phosphorylation
Hw14G016099	unq9235/pro31996	WAP, Kazal, immunoglobulin, Kunitz and NTR domain-containing protein 2-like	2.19921	0.00882935	Up	GO:0004867;GO:0005515;GO:0005576;GO:0030414	serine-type endopeptidase inhibitor activity | protein binding | extracellular region | peptidase inhibitor activity
Hw14G016101	bmerb1	PREDICTED: uncharacterized protein C16orf45-like isoform X3	3.176	0.0153002	Up
Hw14G016352	pim3	PREDICTED: serine/threonine-protein kinase akt-1-like	10.0851	8.15431e-23	Up			ko04080	Neuroactive ligand-receptor interaction
Hw14G016537	xt1	xylosyltransferase 1	2.15694	5.92469e-05	Up	GO:0006024;GO:0008375;GO:0016020;GO:0030158	glycosaminoglycan biosynthetic process | acetylglucosaminyltransferase activity | membrane | protein xylosyltransferase activity	ko00534,ko00532	Glycosaminoglycan biosynthesis - heparan sulfate / heparin|Glycosaminoglycan biosynthesis - chondroitin sulfate / dermatan sulfate
Hw15G016665	gdf6a	growth differentiation factor 6a	74.9962	1.92775e-215	Up	GO:0008083	growth factor activity	ko04350	TGF-beta signaling pathway
Hw15G016666	ppef2	serine/threonine-protein phosphatase with EF-hands 2	5.27074	1.92087e-18	Up	GO:0005509;GO:0016787	calcium ion binding | hydrolase activity
Hw15G016691	wu:fb53h01	betaine--homocysteine S-methyltransferase 1	2.08091	0.0346329	Up	GO:0008270;GO:0009086;GO:0047150	zinc ion binding | methionine biosynthetic process | betaine-homocysteine S-methyltransferase activity	ko00260,ko00270	Glycine, serine and threonine metabolism|Cysteine and methionine metabolism
Hw15G016715	cel	bile salt-activated lipase	7.1841	0.0415937	Up	GO:0006629;GO:0016788	lipid metabolic process | hydrolase activity, acting on ester bonds	ko00100,ko00561	Steroid biosynthesis|Glycerolipid metabolism
Hw15G016779	zgc:92761	CUGBP Elav-like family member 4 isoform X3	3.18334	2.50292e-07	Up	GO:0003676;GO:0003723	nucleic acid binding | RNA binding
Hw15G016815	npdc-1	neural proliferation differentiation and control protein 1-like	2.29006	0.00446615	Up	GO:0016021	integral component of membrane
Hw15G016874	unc5h4	netrin receptor UNC5D-like isoform X1	10.1538	0.017524	Up	GO:0005042;GO:0016021;GO:0038007	netrin receptor activity | integral component of membrane | netrin-activated signaling pathway
Hw15G017078	ank-1	hypothetical protein PHYPO_G00062610	6.03307	3.11596e-09	Up	GO:0005515	protein binding
Hw15G017146	slc35f2	LOW QUALITY PROTEIN: solute carrier family 35 member F2-like	2.26555	0.000614887	Up	GO:0016021;GO:0022857;GO:0055085	integral component of membrane | transmembrane transporter activity | transmembrane transport
Hw15G017200	hbe120	LOW QUALITY PROTEIN: transmembrane protein 132D-like	6.28001	9.8641e-05	Up
Hw15G017357	sgk494	LOW QUALITY PROTEIN: uncharacterized serine/threonine-protein kinase SgK494	3.05461	0.0213473	Up	GO:0004672;GO:0005524;GO:0006468	protein kinase activity | ATP binding | protein phosphorylation
Hw15G017411	kiaa1127	teneurin-2-like isoform X1	2.92228	0.00510461	Up	GO:0005887;GO:0007165;GO:0016021	integral component of plasma membrane | signal transduction | integral component of membrane
Hw15G017552	zgc:171639	transmembrane protein 151B-like	2.78347	5.59504e-06	Up	GO:0003676	nucleic acid binding
Hw16G017726	lgr6	leucine-rich repeat-containing G-protein coupled receptor 6	8.1148	2.78003e-29	Up	GO:0004930;GO:0005515;GO:0007186;GO:0016021;GO:0016500	G protein-coupled receptor activity | protein binding | G protein-coupled receptor signaling pathway | integral component of membrane | protein-hormone receptor activity
Hw16G017847	shh	desert hedgehog protein	2.95876	0.00724749	Up	GO:0006508;GO:0007267;GO:0007275;GO:0008233;GO:0016539	proteolysis | cell-cell signaling | multicellular organism development | peptidase activity | intein-mediated protein splicing	ko04340	Hedgehog signaling pathway
Hw16G017925	c1orf70	hypothetical protein DNTS_030278, partial	14.3541	0.036169	Up
Hw16G017966	slc2a1	solute carrier family 2, facilitated glucose transporter member 1-like	3.61624	0.0151181	Up	GO:0016020;GO:0016021;GO:0022857;GO:0055085	membrane | integral component of membrane | transmembrane transporter activity | transmembrane transport	ko04920	Adipocytokine signaling pathway
Hw16G018125	c20orf102	V-set and transmembrane domain-containing protein 2-like protein	2.11383	0.000159192	Up
Hw16G018174	ndnf	protein NDNF	2.45436	6.9622e-09	Up	GO:0005515	protein binding
Hw16G018210	d6ertd538e	PREDICTED: F-box only protein 41-like isoform X3	5.6986	0.00541771	Up	GO:0005515	protein binding
Hw16G018213	cyp17	LOW QUALITY PROTEIN: steroid 17-alpha-hydroxylase/17,20 lyase-like	3.22814	1.61042e-20	Up	GO:0005506;GO:0016705;GO:0020037;GO:0055114	iron ion binding | oxidoreductase activity, acting on paired donors, with incorporation or reduction of molecular oxygen | heme binding | oxidation-reduction process
Hw16G018346	cblnl1	Cerebellin-4	3.38457	0.0291601	Up	GO:0005515	protein binding
Hw16G018560	ebp	PREDICTED: 3-beta-hydroxysteroid-Delta(8),Delta(7)-isomerase	2.11137	9.61642e-05	Up	GO:0016021;GO:0016125;GO:0047750	integral component of membrane | sterol metabolic process | cholestenol delta-isomerase activity	ko00100	Steroid biosynthesis
Hw16G018569	kiaa0944	dynein heavy chain 12, axonemal	3.5128	7.89908e-23	Up	GO:0003777;GO:0005515;GO:0005524;GO:0007018;GO:0030286;GO:0035556	microtubule motor activity | protein binding | ATP binding | microtubule-based movement | dynein complex | intracellular signal transduction
Hw17G018896	si:dkey-204f11.63	histone-arginine methyltransferase CARM1-like isoform X2	2.77943	0.0187677	Up	GO:0006479;GO:0008168	protein methylation | methyltransferase activity
Hw17G018923		LOW QUALITY PROTEIN: cystatin-like	7.34001	1.08695e-20	Up	GO:0004869	cysteine-type endopeptidase inhibitor activity
Hw17G018925	musk	muscle, skeletal receptor tyrosine-protein kinase isoform X1	2.7142	0.0320656	Up	GO:0004672;GO:0004713;GO:0005515;GO:0005524;GO:0006468	protein kinase activity | protein tyrosine kinase activity | protein binding | ATP binding | protein phosphorylation
Hw17G018951	tm7sf2	delta(14)-sterol reductase	2.79524	0.000746179	Up	GO:0016020;GO:0016628;GO:0055114	membrane | oxidoreductase activity, acting on the CH-CH group of donors, NAD or NADP as acceptor | oxidation-reduction process	ko00100	Steroid biosynthesis
Hw17G018982	cdpl1	PREDICTED: homeobox protein cut-like 1 isoform X1	2.4205	9.18293e-08	Up	GO:0003677;GO:0006355;GO:0043565	DNA binding | regulation of transcription, DNA-templated | sequence-specific DNA binding
Hw17G019181	caspr5	hypothetical protein PHYPO_G00077880	4.13248	0.00136176	Up	GO:0005509	calcium ion binding
Hw17G019455	calm	phosphatidylinositol-binding clathrin assembly protein isoform X2	2.12515	3.67376e-10	Up	GO:0005543;GO:0005545;GO:0006897;GO:0030136;GO:0030276;GO:0048268	phospholipid binding | 1-phosphatidylinositol binding | endocytosis | clathrin-coated vesicle | clathrin binding | clathrin coat assembly
Hw17G019474	iglon1	opioid-binding protein/cell adhesion molecule-like isoform X1	6.23702	2.05477e-09	Up
Hw17G019535	fbn2	fibrillin-2 isoform X2	2.18875	0.0016049	Up	GO:0005509	calcium ion binding
Hw18G019698	zgc:136724	T-box transcription factor TBX1 isoform X1	13.2765	3.484e-60	Up	GO:0003700;GO:0005634;GO:0006355	DNA-binding transcription factor activity | nucleus | regulation of transcription, DNA-templated
Hw18G019738	prodh	hypothetical protein PHYPO_G00143290	2.0471	0.00463161	Up	GO:0004657;GO:0006562	proline dehydrogenase activity | proline catabolic process	ko00330	Arginine and proline metabolism
Hw18G019786	3ost	PREDICTED: heparan sulfate glucosamine 3-O-sulfotransferase 1-like	3.47805	2.40653e-14	Up
Hw18G019910	si:dkeyp-31e5.2	doublesex- and mab-3-related transcription factor 3	10.7579	0.00261537	Up	GO:0003700;GO:0005515;GO:0005634;GO:0006355;GO:0043565	DNA-binding transcription factor activity | protein binding | nucleus | regulation of transcription, DNA-templated | sequence-specific DNA binding
Hw18G019911	dmrt1	doublesex- and mab-3-related transcription factor 1-like isoform X1	14.6801	1.19177e-09	Up	GO:0003700;GO:0005634;GO:0006355;GO:0043565	DNA-binding transcription factor activity | nucleus | regulation of transcription, DNA-templated | sequence-specific DNA binding
Hw18G019989	kiaa0605	ADAMTS-like protein 2	2.68098	1.62928e-07	Up	GO:0008233	peptidase activity
Hw18G020013	acsbg2	long-chain-fatty-acid--CoA ligase ACSBG2-like	4.18155	1.0038e-10	Up	GO:0003824	catalytic activity	ko00061,ko04920,ko03320,ko00071	Fatty acid biosynthesis|Adipocytokine signaling pathway|PPAR signaling pathway|Fatty acid degradation
Hw18G020038	hut2	urea transporter 2-like	11.0617	8.19603e-13	Up	GO:0015204;GO:0016021;GO:0071918	urea transmembrane transporter activity | integral component of membrane | urea transmembrane transport
Hw18G020118	hmgcr	3-hydroxy-3-methylglutaryl-Coenzyme A reductase	4.11726	5.03397e-05	Up	GO:0004420;GO:0005515;GO:0005789;GO:0008299;GO:0015936;GO:0016616;GO:0050661;GO:0050662;GO:0055114	hydroxymethylglutaryl-CoA reductase (NADPH) activity | protein binding | endoplasmic reticulum membrane | isoprenoid biosynthetic process | coenzyme A metabolic process | oxidoreductase activity, acting on the CH-OH group of donors, NAD or NADP as acceptor | NADP binding | coenzyme binding | oxidation-reduction process	ko00900	Terpenoid backbone biosynthesis
Hw18G020364	mmab	cob(I)yrinic acid a,c-diamide adenosyltransferase, mitochondrial	3.14334	0.0224362	Up			ko00860	Porphyrin and chlorophyll metabolism
Hw19G020605	htpzp2	receptor-type tyrosine-protein phosphatase zeta-like isoform X2	3.80315	7.59945e-11	Up	GO:0004725;GO:0005515;GO:0006470;GO:0016311;GO:0016791	protein tyrosine phosphatase activity | protein binding | protein dephosphorylation | dephosphorylation | phosphatase activity
Hw19G020892	nbla10363	leucine-rich repeat neuronal protein 3-like	4.13019	4.62449e-06	Up	GO:0005515	protein binding
Hw19G021155	trhde	hypothetical protein PHYPO_G00085340	66.4434	8.3219e-64	Up	GO:0004177;GO:0006508;GO:0008237;GO:0008270;GO:0016020	aminopeptidase activity | proteolysis | metallopeptidase activity | zinc ion binding | membrane
Hw20G021498	gart	trifunctional purine biosynthetic protein adenosine-3	2.35357	3.47132e-14	Up	GO:0004637;GO:0004641;GO:0004644;GO:0005524;GO:0006189;GO:0009058;GO:0009113;GO:0016742;GO:0046872	phosphoribosylamine-glycine ligase activity | phosphoribosylformylglycinamidine cyclo-ligase activity | phosphoribosylglycinamide formyltransferase activity | ATP binding | 'de novo' IMP biosynthetic process | biosynthetic process | purine nucleobase biosynthetic process | hydroxymethyl-, formyl- and related transferase activity | metal ion binding	ko00230,ko00670	Purine metabolism|One carbon pool by folate
Hw20G021501	zgc:77252	cysteine and tyrosine-rich protein 1	2.6947	7.48689e-05	Up
Hw20G021580	cnmd	leukocyte cell-derived chemotaxin 1 isoform X2	6.22558	1.15484e-48	Up
Hw20G021595	3ost3a1	heparan sulfate glucosamine 3-O-sulfotransferase 3A1-like	2.1759	0.00297034	Up	GO:0008146	sulfotransferase activity
Hw20G021597	cckar	cholecystokinin receptor-like	4.00611	0.0384963	Up	GO:0004930;GO:0007186;GO:0015054;GO:0016021	G protein-coupled receptor activity | G protein-coupled receptor signaling pathway | gastrin receptor activity | integral component of membrane	ko04080,ko04020	Neuroactive ligand-receptor interaction|Calcium signaling pathway
Hw20G021635	tsga10	testis-specific gene antigen 10	20.8198	0.00295263	Up	GO:0007283	spermatogenesis
Hw20G021655	sorcs	VPS10 domain-containing receptor SorCS1-like	3.80787	0.00433551	Up	GO:0005515;GO:0016021	protein binding | integral component of membrane
Hw20G021666	lrrc58	PREDICTED: leucine-rich repeat-containing protein 58-like isoform X1	4.35463	0.0400809	Up	GO:0005515	protein binding
Hw20G022080	col11a1	Collagen alpha-1(XI) chain	2.23116	0.0017138	Up	GO:0005201	extracellular matrix structural constituent
Hw21G022351	pigr	LOW QUALITY PROTEIN: CMRF35-like molecule 7	16.6023	8.39944e-154	Up
Hw21G022433	ino1-a	PREDICTED: inositol-3-phosphate synthase 1	3.85149	2.07554e-06	Up	GO:0004512;GO:0006021;GO:0008654	inositol-3-phosphate synthase activity | inositol biosynthetic process | phospholipid biosynthetic process	ko00562	Inositol phosphate metabolism
Hw21G022462	ptprl1	receptor-type tyrosine-protein phosphatase mu-like isoform X5	2.1175	7.52084e-06	Up	GO:0004725;GO:0005515;GO:0006470;GO:0016020;GO:0016311;GO:0016791	protein tyrosine phosphatase activity | protein binding | protein dephosphorylation | membrane | dephosphorylation | phosphatase activity	ko04514,ko04520	Cell adhesion molecules (CAMs)|Adherens junction
Hw21G022488	brunol5	hypothetical protein PHYPO_G00121420	4.07864	0.00219098	Up	GO:0003676	nucleic acid binding
Hw21G022499	fam38b	piezo-type mechanosensitive ion channel component 2	2.58039	0.00180018	Up	GO:0008381;GO:0016021	mechanosensitive ion channel activity | integral component of membrane
Hw21G022593	camk2n2	hypothetical protein PHYPO_G00120480	2.35126	0.000110796	Up	GO:0004860	protein kinase inhibitor activity
Hw21G022881	zgc:92828	neuritin-like	35.7911	3.51391e-31	Up	GO:0007399	nervous system development
Hw21G022933	cdh6	LOW QUALITY PROTEIN: cadherin-6-like	3.56585	7.02578e-27	Up	GO:0005509;GO:0005886;GO:0007155;GO:0007156;GO:0016020;GO:0098609	calcium ion binding | plasma membrane | cell adhesion | homophilic cell adhesion via plasma membrane adhesion molecules | membrane | cell-cell adhesion
Hw21G022942	cdh10	cadherin-10-like	4.12345	0.00516035	Up	GO:0005509;GO:0005886;GO:0007155;GO:0007156;GO:0016020;GO:0098609	calcium ion binding | plasma membrane | cell adhesion | homophilic cell adhesion via plasma membrane adhesion molecules | membrane | cell-cell adhesion
Hw21G022949	cdh18	cadherin-18-like isoform X1	14.3239	8.70752e-25	Up	GO:0005509;GO:0005886;GO:0007155;GO:0007156;GO:0016020;GO:0098609	calcium ion binding | plasma membrane | cell adhesion | homophilic cell adhesion via plasma membrane adhesion molecules | membrane | cell-cell adhesion
Hw22G023064	girk4	G protein-activated inward rectifier potassium channel 4-like	11.6871	1.6856e-11	Up	GO:0005242;GO:0006813;GO:0015467;GO:0016020;GO:0016021	inward rectifier potassium channel activity | potassium ion transport | G-protein activated inward rectifier potassium channel activity | membrane | integral component of membrane
Hw22G023065	zpc	uncharacterized protein LOC113652994	3.25966	0.00198818	Up
Hw22G023083	scn1b	hypothetical protein PHYPO_G00124570	2.96619	4.40662e-17	Up	GO:0001518;GO:0006814;GO:0017080	voltage-gated sodium channel complex | sodium ion transport | sodium channel regulator activity	ko04261	Adrenergic signaling in cardiomyocytes
Hw22G023134	atp4a	PREDICTED: potassium-transporting ATPase alpha chain 1	2.74258	6.87611e-07	Up
Hw22G023135	atp4a	hypothetical protein PHYPO_G00124900	20.3772	1.10344e-40	Up	GO:0000166;GO:0005524;GO:0006813;GO:0008556;GO:0016021	nucleotide binding | ATP binding | potassium ion transport | potassium transmembrane transporter activity, phosphorylative mechanism | integral component of membrane	ko00190	Oxidative phosphorylation
Hw22G023291	zgc:101561	RUN domain-containing protein 3B isoform X2	18.931	1.94177e-12	Up
Hw22G023314	erg1	squalene monooxygenase	10.2995	1.39993e-08	Up	GO:0004506;GO:0016021;GO:0016126;GO:0050660;GO:0055114	squalene monooxygenase activity | integral component of membrane | sterol biosynthetic process | flavin adenine dinucleotide binding | oxidation-reduction process	ko00100	Steroid biosynthesis
Hw22G023497		hypothetical protein PHYPO_G00127990	3.06821	8.54207e-07	Up	GO:0004129	cytochrome-c oxidase activity	ko00190,ko04260	Oxidative phosphorylation|Cardiac muscle contraction
Hw22G023498	bcl-2	apoptosis regulator Bcl-2-like	2.18786	9.72527e-11	Up	GO:0042981;GO:0043066	regulation of apoptotic process | negative regulation of apoptotic process	ko04933,ko04340,ko04141,ko04261,ko04510,ko04210	AGE-RAGE signaling pathway in diabetic complications|Hedgehog signaling pathway|Protein processing in endoplasmic reticulum|Adrenergic signaling in cardiomyocytes|Focal adhesion|Apoptosis
Hw22G023772	arx	PREDICTED: homeobox protein ARX isoform X1	3.34382	1.56737e-10	Up	GO:0003677;GO:0006355;GO:0043565	DNA binding | regulation of transcription, DNA-templated | sequence-specific DNA binding
Hw22G023795	ptchd1	patched domain-containing protein 1 isoform X1	3.88758	0.000173907	Up	GO:0016021	integral component of membrane
Hw23G023948	cast1	ERC protein 2-like isoform X7	2.24004	0.00586287	Up	GO:0048786	presynaptic active zone
Hw23G023973	inka1a	PAK4-inhibitor inka1-like isoform X1	2.79209	3.3442e-06	Up	GO:0030291	protein serine/threonine kinase inhibitor activity
Hw23G024084	ccdc3	coiled-coil domain-containing protein 3-like	2.15608	4.1829e-06	Up
Hw23G024205	axt	contactin-2	3.76522	7.10478e-10	Up	GO:0005515	protein binding	ko04514	Cell adhesion molecules (CAMs)
Hw23G024278		alkaline phosphatase, tissue-nonspecific isozyme	4.22253	7.99942e-09	Up	GO:0003824;GO:0016791	catalytic activity | phosphatase activity	ko00790	Folate biosynthesis
Hw23G024324	timp4	metalloproteinase inhibitor 4	2.36612	9.45144e-05	Up	GO:0005515;GO:0008191	protein binding | metalloendopeptidase inhibitor activity
Hw23G024464	kiaa0444	hypothetical protein PHYPO_G00115870	2.36966	0.00103742	Up	GO:0005524	ATP binding
Hw23G024509	slc41a1	solute carrier family 41 member 1-like	2.37619	1.30211e-08	Up	GO:0005515	protein binding
Hw23G024519	eek	LOW QUALITY PROTEIN: ephrin type-A receptor 8-like	2.1935	0.000122541	Up	GO:0004672;GO:0004713;GO:0005003;GO:0005515;GO:0005524;GO:0005887;GO:0006468;GO:0007169;GO:0016021	protein kinase activity | protein tyrosine kinase activity | ephrin receptor activity | protein binding | ATP binding | integral component of plasma membrane | protein phosphorylation | transmembrane receptor protein tyrosine kinase signaling pathway | integral component of membrane
Hw23G024528	wnt-4	protein Wnt-4	2.37227	0.000155563	Up	GO:0005102;GO:0005576;GO:0007275;GO:0016055	signaling receptor binding | extracellular region | multicellular organism development | Wnt signaling pathway	ko04916,ko04150,ko04310	Melanogenesis|mTOR signaling pathway|Wnt signaling pathway
Hw24G024723	ankrd5	Ankyrin repeat and EF-hand domain-containing protein 1	7.88639	3.60662e-07	Up
Hw24G024724	emilin1	hypothetical protein PHYPO_G00091580	8.19418	6.05222e-90	Up	GO:0005515	protein binding
Hw24G024787	zgc:103421	pre-mRNA 3'-end-processing factor FIP1	2.15133	0.0140627	Up	GO:0005847;GO:0098789	mRNA cleavage and polyadenylation specificity factor complex | pre-mRNA cleavage required for polyadenylation	ko03015	mRNA surveillance pathway
Hw24G024915	gsteng00030285001	XK-related protein 6	7.12399	8.07775e-19	Up	GO:0016021	integral component of membrane
Hw24G024917		sterile alpha motif domain-containing protein 3 isoform X1	23.6034	4.4396e-05	Up
Hw24G024959	brf	transcription factor IIIB 90 kDa subunit	4.51175	8.27016e-11	Up	GO:0006355;GO:0017025;GO:0070897	regulation of transcription, DNA-templated | TBP-class protein binding | transcription preinitiation complex assembly
Hw24G025004	emap1	uncharacterized protein LOC113644290 isoform X1	25.9324	2.21453e-14	Up
Hw24G025147	hole	PREDICTED: transmembrane protein 121	3.25992	0.00283589	Up
Hw24G025339	si:ch211-146n9.2	synapse differentiation-inducing gene protein 1-like	4.73162	0.00617282	Up	GO:0006814;GO:0015655;GO:0016020;GO:0016021;GO:0032328	sodium ion transport | alanine:sodium symporter activity | membrane | integral component of membrane | alanine transport
Hw25G025589	rim2	regulating synaptic membrane exocytosis protein 2-like	3.63455	3.03138e-08	Up	GO:0005515;GO:0006886;GO:0006887;GO:0016020;GO:0017137;GO:0017157;GO:0048786;GO:0048791	protein binding | intracellular protein transport | exocytosis | membrane | Rab GTPase binding | regulation of exocytosis | presynaptic active zone | calcium ion-regulated exocytosis of neurotransmitter
Hw25G025973	psec0082	PREDICTED: retinol dehydrogenase 11-like	5.74399	1.46714e-08	Up
Hw25G026046	lfg1	protein lifeguard 1	3.11065	0.000849928	Up
Hw25G026176	als	hypothetical protein PHYPO_G00136830	2.67055	5.05056e-06	Up	GO:0005515	protein binding
Hw25G026218	scx	basic helix-loop-helix transcription factor scleraxis	4.38905	1.58598e-05	Up	GO:0046983	protein dimerization activity
Hw26G026514	nhs	Nance-Horan syndrome protein isoform X1	2.5069	0.00079369	Up
Hw26G026703	kcnq1	hypothetical protein PHYPO_G00146070	3.35962	2.37084e-07	Up	GO:0005216;GO:0005249;GO:0006811;GO:0006813;GO:0008076;GO:0016020;GO:0055085	ion channel activity | voltage-gated potassium channel activity | ion transport | potassium ion transport | voltage-gated potassium channel complex | membrane | transmembrane transport	ko04261	Adrenergic signaling in cardiomyocytes
Hw26G026813	nat1	sodium-dependent noradrenaline transporter-like	2.39495	0.0172431	Up	GO:0005328;GO:0016021	neurotransmitter:sodium symporter activity | integral component of membrane
Hw26G026885	lrp105	low-density lipoprotein receptor-related protein 3	2.52523	1.6473e-05	Up	GO:0005515	protein binding
Hw27G027094	nrxn1a	neurexin-1 isoform X7	13.096	5.36778e-86	Up			ko04514	Cell adhesion molecules (CAMs)
Hw27G027284	mark1	serine/threonine-protein kinase MARK1-like isoform X1	11.1035	1.80063e-23	Up	GO:0004672;GO:0005524;GO:0006468	protein kinase activity | ATP binding | protein phosphorylation
Hw27G027353	proml1	PREDICTED: prominin-1 isoform X4	9.35642	1.84726e-05	Up	GO:0016021	integral component of membrane
Hw27G027355	fgfbp2	fibroblast growth factor-binding protein 1-like	7.97315	2.00444e-25	Up
Hw27G027402	zgc:56437	methylsterol monooxygenase 1 isoform X1	3.35333	2.19609e-06	Up	GO:0005506;GO:0008610;GO:0016491;GO:0055114	iron ion binding | lipid biosynthetic process | oxidoreductase activity | oxidation-reduction process	ko00100	Steroid biosynthesis
Hw28G027688	fdx1	adrenodoxin-like	3.14737	5.1989e-06	Up	GO:0009055;GO:0051536;GO:0051537	electron transfer activity | iron-sulfur cluster binding | 2 iron, 2 sulfur cluster binding
Hw28G027785		gap junction delta-2 protein-like isoform X1	6.83726	7.90831e-10	Up	GO:0005922;GO:0007154	connexin complex | cell communication
Hw28G027812	ins	insulin	8.45031	0.0258462	Up	GO:0005179;GO:0005576	hormone activity | extracellular region	ko04914,ko04114,ko04810,ko04910,ko04068,ko04140,ko04150	Progesterone-mediated oocyte maturation|Oocyte meiosis|Regulation of actin cytoskeleton|Insulin signaling pathway|FoxO signaling pathway|Regulation of autophagy|mTOR signaling pathway
Hw28G027993	rasl10b	PREDICTED: ras-like protein family member 10B	4.07779	0.00114735	Up	GO:0003924;GO:0005525	GTPase activity | GTP binding
Hw29G028661		myosin-2 heavy chain-like	4.16948	0.0064721	Up
Hw29G028744	tgfbr3	PREDICTED: transforming growth factor beta receptor type 3-like	12.2442	1.50199e-34	Up
Hw29G029016	rptppsi	receptor-type tyrosine-protein phosphatase U-like isoform X3	3.9923	0.0413815	Up	GO:0004725;GO:0006470;GO:0016311;GO:0016791	protein tyrosine phosphatase activity | protein dephosphorylation | dephosphorylation | phosphatase activity
Hw29G029024	oprd1	delta-type opioid receptor-like	61.1618	8.47149e-16	Up	GO:0004930;GO:0004985;GO:0007186;GO:0016021	G protein-coupled receptor activity | opioid receptor activity | G protein-coupled receptor signaling pathway | integral component of membrane	ko04080	Neuroactive ligand-receptor interaction
HwUnG029260	cyp11b	cytochrome P450 11B, mitochondrial-like	49.4354	4.56813e-56	Up
HwUnG029435	qcce-13068	glucose-6-phosphate isomerase-like	5.48449	3.73356e-17	Up	GO:0004347;GO:0006094;GO:0006096	glucose-6-phosphate isomerase activity | gluconeogenesis | glycolytic process	ko00520,ko00030,ko00500,ko00010	Amino sugar and nucleotide sugar metabolism|Pentose phosphate pathway|Starch and sucrose metabolism|Glycolysis / Gluconeogenesis
HwUnG029724	eif4g3	ORF2-encoded protein, partial	4.8127	3.4905e-07	Up	GO:0003729;GO:0003743	mRNA binding | translation initiation factor activity
Hw01G000185	her4	hypothetical protein PHYPO_G00209330, partial	0.270747	0.0459118	Down	GO:0004714;GO:0005524;GO:0006468;GO:0007169;GO:0016020	transmembrane receptor protein tyrosine kinase activity | ATP binding | protein phosphorylation | transmembrane receptor protein tyrosine kinase signaling pathway | membrane
Hw01G000244		basement membrane proteoglycan-like	0.369197	3.38116e-13	Down
Hw01G000251	qtsa-10510	hypothetical protein PHYPO_G00208740	0.333254	0.00157904	Down
Hw01G000406		PREDICTED: uncharacterized protein LOC108266853	0.246024	1.672e-05	Down
Hw01G000425	dprp3	inactive dipeptidyl peptidase 10 isoform X2	0.346218	9.62043e-06	Down	GO:0006508;GO:0008236	proteolysis | serine-type peptidase activity
Hw01G000526	myo3b	hypothetical protein PHYPO_G00206270	0.12653	0.00970893	Down	GO:0004672;GO:0005524;GO:0006468	protein kinase activity | ATP binding | protein phosphorylation	ko00410,ko00430,ko00650,ko00250	beta-Alanine metabolism|Taurine and hypotaurine metabolism|Butanoate metabolism|Alanine, aspartate and glutamate metabolism
Hw01G000545	si:dkey-189g17.2	hypothetical protein PHYPO_G00206090	0.222471	0.0013768	Down	GO:0003676	nucleic acid binding
Hw01G000769	kiaa0466	immunoglobulin superfamily member 3-like isoform X1	0.465175	3.40617e-09	Down
Hw01G000822	plcl1	inactive phospholipase C-like protein 1 isoform X1	0.270041	5.19719e-22	Down	GO:0004435;GO:0006629;GO:0007165;GO:0008081;GO:0032228;GO:0035556;GO:0050811;GO:0070679	phosphatidylinositol phospholipase C activity | lipid metabolic process | signal transduction | phosphoric diester hydrolase activity | regulation of synaptic transmission, GABAergic | intracellular signal transduction | GABA receptor binding | inositol 1,4,5 trisphosphate binding
Hw01G000898	kiaa0951	neuroligin-4, X-linked-like	0.127069	0.000466198	Down			ko04514	Cell adhesion molecules (CAMs)
Hw01G000950	pthr2	parathyroid hormone 2 receptor	0.0272558	0.00143094	Down	GO:0004888;GO:0004930;GO:0007166;GO:0007186;GO:0016020;GO:0016021	transmembrane signaling receptor activity | G protein-coupled receptor activity | cell surface receptor signaling pathway | G protein-coupled receptor signaling pathway | membrane | integral component of membrane	ko04080	Neuroactive ligand-receptor interaction
Hw01G001252	spip	interferon regulatory factor 4-like	0.220764	0.0367609	Down	GO:0003700;GO:0006355;GO:0044212	DNA-binding transcription factor activity | regulation of transcription, DNA-templated | transcription regulatory region DNA binding
Hw01G001266	cb1a	hypothetical protein PHYPO_G00186790	0.356525	2.06223e-06	Down
Hw01G001335	cfap57	cilia- and flagella-associated protein 57-like isoform X2	0.10581	0.00990523	Down	GO:0005515	protein binding
Hw01G001336			0.225874	1.39358e-26	Down	GO:0003676	nucleic acid binding
Hw01G001358	si:ch211-193l17.1	hypothetical protein PHYPO_G00186040	0.219187	1.0309e-32	Down	GO:0003824;GO:0004497;GO:0005507;GO:0016715;GO:0055114	catalytic activity | monooxygenase activity | copper ion binding | oxidoreductase activity, acting on paired donors, with incorporation or reduction of molecular oxygen, reduced ascorbate as one donor, and incorporation of one atom of oxygen | oxidation-reduction process
Hw01G001361	mtap44	interferon-induced protein 44-like	0.330776	0.0277987	Down
Hw01G001544	col10a1	PREDICTED: collagen alpha-1(X) chain	0.22107	5.12163e-08	Down	GO:0005515	protein binding
Hw02G001806	rem2	hypothetical protein PHYPO_G00199610	0.293112	0.000945197	Down	GO:0003676;GO:0003723;GO:0006355	nucleic acid binding | RNA binding | regulation of transcription, DNA-templated
Hw02G002079		unnamed protein product	0.387089	0.0102567	Down	GO:0003676	nucleic acid binding	ko03040	Spliceosome
Hw02G002477	t07d3.8	Transposable element Tc1 transposase	0.458518	0.024336	Down	GO:0005201;GO:0005581	extracellular matrix structural constituent | collagen trimer	ko04933,ko04512,ko04510	AGE-RAGE signaling pathway in diabetic complications|ECM-receptor interaction|Focal adhesion
Hw02G002506	tmem88	PREDICTED: transmembrane protein 88	0.0182852	0.0112088	Down	GO:0005179;GO:0005576	hormone activity | extracellular region
Hw02G002507			0.20548	0.0397692	Down
Hw02G002553	wave3	wiskott-Aldrich syndrome protein family member 3-like isoform X2	0.403719	0.0205818	Down	GO:0004930;GO:0004993;GO:0005887;GO:0007186;GO:0007626;GO:0007631;GO:0016021	G protein-coupled receptor activity | G protein-coupled serotonin receptor activity | integral component of plasma membrane | G protein-coupled receptor signaling pathway | locomotory behavior | feeding behavior | integral component of membrane	ko04540,ko04080,ko04020	Gap junction|Neuroactive ligand-receptor interaction|Calcium signaling pathway
Hw03G003224	efp	PREDICTED: E3 ubiquitin/ISG15 ligase TRIM25-like isoform X1	0.405074	0.0145363	Down	GO:0005515	protein binding
Hw03G003286	adcyap1r1	vasoactive intestinal polypeptide receptor 1-like	0.105289	5.87385e-08	Down	GO:0004888;GO:0004930;GO:0007166;GO:0007186;GO:0016020;GO:0016021	transmembrane signaling receptor activity | G protein-coupled receptor activity | cell surface receptor signaling pathway | G protein-coupled receptor signaling pathway | membrane | integral component of membrane
Hw03G003328	gabt2	uncharacterized protein LOC115007836 isoform X4	0.42686	0.00918657	Down	GO:0005328;GO:0016021	neurotransmitter:sodium symporter activity | integral component of membrane
Hw03G003383	si:dkey-21k10.1	receptor-type tyrosine-protein phosphatase F isoform X3	0.278928	0.0471808	Down
Hw03G003439	gm757	PREDICTED: E3 ubiquitin-protein ligase RNF152-like	0.191123	0.000124942	Down
Hw03G003489	cldn24	putative claudin-24	0.0420232	1.28244e-59	Down	GO:0005198;GO:0005923;GO:0016021	structural molecule activity | bicellular tight junction | integral component of membrane
Hw03G003627	cfap20dc	uncharacterized protein C3orf67 homolog isoform X3	0.180058	5.96725e-05	Down
Hw03G003640	nph4	neurexophilin-4	0.213151	7.53945e-06	Down
Hw03G003648	areb6	zinc finger E-box-binding homeobox 2-like isoform X1	0.356942	1.64796e-05	Down	GO:0003676	nucleic acid binding
Hw03G003769	kiaa1496	contactin-3-like	0.0602998	1.05833e-33	Down	GO:0005515	protein binding
Hw03G003843	inha	inhibin alpha chain	0.053835	2.47637e-25	Down	GO:0008083	growth factor activity
Hw03G003895	drc11	dynein regulatory complex protein 11	0.167795	4.42508e-10	Down	GO:0005515;GO:0005524	protein binding | ATP binding
Hw03G003925	zgc:112212	transmembrane protein 198	0.412186	0.000786761	Down	GO:0090263	positive regulation of canonical Wnt signaling pathway
Hw03G003935	zgc:73361	PREDICTED: protein reprimo A-like	0.134184	0.0195222	Down
Hw03G004026	stg	Voltage-dependent calcium channel gamma-2 subunit	0.083503	1.78491e-08	Down	GO:0005245;GO:0005891;GO:0006816;GO:0016020;GO:0016021;GO:0070588	voltage-gated calcium channel activity | voltage-gated calcium channel complex | calcium ion transport | membrane | integral component of membrane | calcium ion transmembrane transport	ko04010,ko04261,ko04260	MAPK signaling pathway|Adrenergic signaling in cardiomyocytes|Cardiac muscle contraction
Hw03G004181	kiaa2008	alpha-1,6-mannosylglycoprotein 6-beta-N-acetylglucosaminyltransferase B-like, partial	0.0692836	9.86381e-12	Down	GO:0006487;GO:0030144	protein N-linked glycosylation | alpha-1,6-mannosylglycoprotein 6-beta-N-acetylglucosaminyltransferase activity	ko00510,ko00514	N-Glycan biosynthesis|Other types of O-glycan biosynthesis
Hw04G004391	vav3	guanine nucleotide exchange factor VAV3 isoform X3	0.489267	1.57459e-06	Down	GO:0005085;GO:0005089;GO:0005515;GO:0035023;GO:0035556	guanyl-nucleotide exchange factor activity | Rho guanyl-nucleotide exchange factor activity | protein binding | regulation of Rho protein signal transduction | intracellular signal transduction	ko04810,ko04510	Regulation of actin cytoskeleton|Focal adhesion
Hw04G004417		uncharacterized protein LOC113545389	0.465941	0.0206545	Down	GO:0005509;GO:0005515	calcium ion binding | protein binding
Hw04G004491	f13a	coagulation factor XIII A chain	0.0296583	1.96945e-41	Down	GO:0003810;GO:0018149;GO:0072378	protein-glutamine gamma-glutamyltransferase activity | peptide cross-linking | blood coagulation, fibrin clot formation
Hw04G004719	rptppsi	receptor-type tyrosine-protein phosphatase U isoform X2	0.409271	3.86078e-11	Down	GO:0005515;GO:0016020	protein binding | membrane
Hw04G004784		PREDICTED: protein phosphatase 1 regulatory subunit 17 isoform X2	0.342505	0.030286	Down	GO:0004864;GO:0010921	protein phosphatase inhibitor activity | regulation of phosphatase activity
Hw04G004809	idb4	DNA-binding protein inhibitor ID-4	0.0748592	2.54949e-07	Down	GO:0005634;GO:0005737;GO:0045892;GO:0046983	nucleus | cytoplasm | negative regulation of transcription, DNA-templated | protein dimerization activity	ko04350	TGF-beta signaling pathway
Hw04G004848	plppr5	phospholipid phosphatase-related protein type 5-like isoform X2	0.312659	1.55624e-07	Down
Hw04G004915	bcan	LOW QUALITY PROTEIN: brevican core protein	0.292194	0.000564832	Down	GO:0005540;GO:0007155	hyaluronic acid binding | cell adhesion
Hw04G004956		gonadotropin-releasing hormone II receptor-like	0.0961052	0.0197803	Down	GO:0004930;GO:0007186;GO:0016021;GO:0016500	G protein-coupled receptor activity | G protein-coupled receptor signaling pathway | integral component of membrane | protein-hormone receptor activity	ko04080,ko04912	Neuroactive ligand-receptor interaction|GnRH signaling pathway
Hw04G005106	cs3	calsyntenin-3	0.434974	7.66946e-08	Down	GO:0005509	calcium ion binding
Hw04G005203	efl2	hypothetical protein PHYPO_G00009360	0.147014	8.34836e-07	Down	GO:0016020;GO:0046875;GO:0048013	membrane | ephrin receptor binding | ephrin receptor signaling pathway
Hw04G005221	c8orf1	LOW QUALITY PROTEIN: oxidative stress-induced growth inhibitor 2	0.201912	7.67368e-11	Down
Hw04G005392	sbk	PREDICTED: serine/threonine-protein kinase SBK1-like	0.373326	0.00441298	Down	GO:0004672;GO:0005524;GO:0006468	protein kinase activity | ATP binding | protein phosphorylation
Hw04G005455	accn2c	hypothetical protein F7725_011357	0.196019	4.43015e-32	Down	GO:0005272;GO:0006814;GO:0016020	sodium channel activity | sodium ion transport | membrane
Hw04G005456		Histone H2B.3	0.053024	0.000266609	Down	GO:0000786;GO:0003677;GO:0046982	nucleosome | DNA binding | protein heterodimerization activity
Hw04G005480	rcjmb04_11g14	PREDICTED: kelch-like protein 14	0.278029	0.00606671	Down
Hw04G005574		uncharacterized protein LOC113648199 isoform X1	0.268259	0.0450129	Down	GO:0005525	GTP binding
Hw04G005581		uncharacterized protein LOC109197785	0.0292501	0.0196135	Down	GO:0005525	GTP binding
Hw05G005707	idax	CXXC-type zinc finger protein 4	0.307012	0.000379232	Down	GO:0003677;GO:0008270	DNA binding | zinc ion binding	ko04310	Wnt signaling pathway
Hw05G005848	herc6	probable E3 ubiquitin-protein ligase HERC4	0.494136	0.00590668	Down	GO:0004842	ubiquitin-protein transferase activity	ko04120	Ubiquitin mediated proteolysis
Hw05G005866	lef-1	lymphoid enhancer-binding factor 1 isoform X1	0.255676	2.0543e-22	Down	GO:0006357;GO:0008013;GO:0016055	regulation of transcription by RNA polymerase II | beta-catenin binding | Wnt signaling pathway	ko04916,ko04520,ko04310	Melanogenesis|Adherens junction|Wnt signaling pathway
Hw05G006001	psd	PREDICTED: uncharacterized protein LOC108263482	0.358143	0.000101351	Down	GO:0005515;GO:0005543	protein binding | phospholipid binding	ko04144	Endocytosis
Hw05G006072	yank3	serine/threonine-protein kinase 32C	0.417449	1.55803e-11	Down	GO:0004672;GO:0005524;GO:0006468	protein kinase activity | ATP binding | protein phosphorylation
Hw05G006222	pcdh21	LOW QUALITY PROTEIN: cadherin-related family member 1-like	0.149018	1.2738e-07	Down	GO:0005509;GO:0005886;GO:0007155;GO:0007156;GO:0016020	calcium ion binding | plasma membrane | cell adhesion | homophilic cell adhesion via plasma membrane adhesion molecules | membrane
Hw05G006225	pax-2a	paired box protein Pax-2 isoform X5	0.419466	0.00764352	Down	GO:0003677;GO:0006355	DNA binding | regulation of transcription, DNA-templated
Hw05G006261	dr-nr#2	PREDICTED: rho GTPase-activating protein 22-like isoform X2	0.416058	0.000263723	Down	GO:0007165	signal transduction
Hw05G006310	kiaa0980	LOW QUALITY PROTEIN: ninein-like protein	0.446247	6.67866e-08	Down	GO:0005509	calcium ion binding
Hw05G006331	vwc2	brorin	0.292915	6.80271e-08	Down	GO:0005515	protein binding
Hw05G006404	fgfr3	PREDICTED: fibroblast growth factor receptor 3 isoform X5	0.425576	5.26502e-17	Down	GO:0004672;GO:0004713;GO:0005007;GO:0005524;GO:0006468;GO:0008284;GO:0008543;GO:0016021	protein kinase activity | protein tyrosine kinase activity | fibroblast growth factor-activated receptor activity | ATP binding | protein phosphorylation | positive regulation of cell population proliferation | fibroblast growth factor receptor signaling pathway | integral component of membrane	ko04144,ko04810,ko04010	Endocytosis|Regulation of actin cytoskeleton|MAPK signaling pathway
Hw05G006623	hcrtr2	hypothetical protein PHYPO_G00182380	0.0680048	6.85959e-06	Down	GO:0004930;GO:0007186;GO:0007631;GO:0016021;GO:0016499;GO:0022410	G protein-coupled receptor activity | G protein-coupled receptor signaling pathway | feeding behavior | integral component of membrane | orexin receptor activity | circadian sleep/wake cycle process	ko04080	Neuroactive ligand-receptor interaction
Hw05G006658	unq5952/pro19863	CUB and sushi domain-containing protein 1 isoform X1	0.214684	1.72683e-11	Down
Hw05G006725		PREDICTED: protein FAM65C-like	0.34196	0.0016049	Down	GO:0016021	integral component of membrane
Hw05G006726	emx2	PREDICTED: homeobox protein EMX2	0.231035	8.18717e-20	Down	GO:0003677;GO:0006355;GO:0043565	DNA binding | regulation of transcription, DNA-templated | sequence-specific DNA binding
Hw05G006762			0.413374	0.0126147	Down	GO:0016021	integral component of membrane
Hw05G006807	kcnf1	potassium voltage-gated channel subfamily F member 1	0.209304	0.0369826	Down	GO:0005216;GO:0005249;GO:0006811;GO:0006813;GO:0008076;GO:0016020;GO:0051260;GO:0055085	ion channel activity | voltage-gated potassium channel activity | ion transport | potassium ion transport | voltage-gated potassium channel complex | membrane | protein homooligomerization | transmembrane transport
Hw05G006847		PREDICTED: uncharacterized protein LOC108263195	0.326997	0.00140978	Down
Hw06G006912	zgc:55318	LOW QUALITY PROTEIN: contactin-5-like	0.383534	1.09884e-07	Down	GO:0005515	protein binding
Hw06G006919	nr3c3	progesterone receptor-like	0.148651	1.69246e-19	Down	GO:0003677;GO:0003700;GO:0003707;GO:0005634;GO:0006355;GO:0008270;GO:0043565	DNA binding | DNA-binding transcription factor activity | steroid hormone receptor activity | nucleus | regulation of transcription, DNA-templated | zinc ion binding | sequence-specific DNA binding	ko04914,ko04114	Progesterone-mediated oocyte maturation|Oocyte meiosis
Hw06G006920		progesterone receptor-like	0.104816	6.95308e-12	Down
Hw06G007029	dbndd1	dysbindin domain-containing protein 1 isoform X1	0.428427	3.8184e-10	Down	GO:0005737	cytoplasm
Hw06G007128	tmem90b	transmembrane protein 91-like isoform X1	0.173965	6.07437e-06	Down	GO:0016021	integral component of membrane
Hw06G007165	cncg4	LOW QUALITY PROTEIN: cyclic nucleotide-gated cation channel beta-1-like	0.223845	3.03917e-10	Down	GO:0005221;GO:0007601;GO:0098655	intracellular cyclic nucleotide activated cation channel activity | visual perception | cation transmembrane transport	ko04744	Phototransduction
Hw06G007486	cftr	cystic fibrosis transmembrane conductance regulator	0.463897	0.0134259	Down	GO:0005254;GO:0005524;GO:0006811;GO:0016020;GO:0016021;GO:0016887;GO:0042626;GO:0055085	chloride channel activity | ATP binding | ion transport | membrane | integral component of membrane | ATPase activity | ATPase-coupled transmembrane transporter activity | transmembrane transport	ko02010	ABC transporters
Hw06G007581	rcjmb04_1e1	hypothetical protein PHYPO_G00213780	0.44576	3.11596e-09	Down	GO:0005509	calcium ion binding
Hw06G007625	panx2	pannexin-2 isoform X2	0.434403	0.00332484	Down	GO:0006812;GO:0015267;GO:0050716	cation transport | channel activity | positive regulation of interleukin-1 secretion
Hw06G007710	semaz1b	semaphorin-3A	0.164014	1.91743e-24	Down	GO:0005515;GO:0030215	protein binding | semaphorin receptor binding
Hw06G007739	kiaa1650	SH3 and multiple ankyrin repeat domains protein 3 isoform X1	0.493834	4.53491e-05	Down	GO:0005515	protein binding
Hw06G007840	tiparp	protein mono-ADP-ribosyltransferase TIPARP	0.406415	1.8593e-10	Down	GO:0003950	NAD+ ADP-ribosyltransferase activity
Hw06G007846	si:ch211-283j23.5	ventricular zone-expressed PH domain-containing protein homolog 1 isoform X1	0.171631	4.86543e-14	Down
Hw06G007879	nalp14	uncharacterized protein LOC113657299 isoform X3	0.493702	0.00508258	Down	GO:0005515	protein binding
Hw06G007941		PREDICTED: uncharacterized protein LOC108264472	0.480543	0.0021054	Down	GO:0005515	protein binding
Hw07G008066	nis	sodium/iodide cotransporter isoform X2	0.161839	7.03209e-15	Down	GO:0016020;GO:0022857;GO:0055085	membrane | transmembrane transporter activity | transmembrane transport
Hw07G008074	serping1	plasma protease C1 inhibitor-like isoform X2	0.331977	0.00876056	Down	GO:0004867;GO:0005615;GO:0030193;GO:0045916	serine-type endopeptidase inhibitor activity | extracellular space | regulation of blood coagulation | negative regulation of complement activation
Hw07G008104	ecm2	extracellular matrix protein 2-like isoform X1	0.245477	0.00339508	Down	GO:0005515	protein binding
Hw07G008253	si:dkey-83k24.1	PREDICTED: serine/threonine-protein kinase pim-2-like	0.404063	0.0117825	Down	GO:0004672;GO:0004674;GO:0005524;GO:0006468;GO:0043066	protein kinase activity | protein serine/threonine kinase activity | ATP binding | protein phosphorylation | negative regulation of apoptotic process	ko04933	AGE-RAGE signaling pathway in diabetic complications
Hw07G008259	si:dkey-7i23.3	plexin-A3	0.405319	3.4905e-07	Down	GO:0007165;GO:0017154;GO:0071526	signal transduction | semaphorin receptor activity | semaphorin-plexin signaling pathway
Hw07G008304	af9q34	disabled homolog 2-interacting protein-like isoform X2	0.443853	1.78933e-07	Down	GO:0005096;GO:0007165;GO:0008285;GO:0016525;GO:0030948;GO:0038026;GO:0043065;GO:0043087	GTPase activator activity | signal transduction | negative regulation of cell population proliferation | negative regulation of angiogenesis | negative regulation of vascular endothelial growth factor receptor signaling pathway | reelin-mediated signaling pathway | positive regulation of apoptotic process | regulation of GTPase activity	ko04210	Apoptosis
Hw07G008394	ajap1	adherens junction-associated protein 1 isoform X1	0.160709	0.0315115	Down
Hw07G008434	kcnd3	potassium voltage-gated channel subfamily D member 3-like	0.267575	5.63516e-13	Down	GO:0005216;GO:0005249;GO:0005515;GO:0006811;GO:0006813;GO:0008076;GO:0016020;GO:0051260;GO:0055085	ion channel activity | voltage-gated potassium channel activity | protein binding | ion transport | potassium ion transport | voltage-gated potassium channel complex | membrane | protein homooligomerization | transmembrane transport
Hw07G008546	mct5	monocarboxylate transporter 5	0.21365	0.00692322	Down	GO:0005887;GO:0055085	integral component of plasma membrane | transmembrane transport
Hw07G008614	erk4	mitogen-activated protein kinase 4-like	0.160629	2.37959e-09	Down	GO:0004672;GO:0004707;GO:0005524;GO:0006468	protein kinase activity | MAP kinase activity | ATP binding | protein phosphorylation
Hw07G008961	aip3	hypothetical protein PHYPO_G00236290	0.132687	5.34006e-14	Down	GO:0005515	protein binding
Hw07G008970	fam110a	protein FAM110A-like isoform X1	0.439709	1.90256e-11	Down
Hw07G008971	mfsd2	hypothetical protein PHYPO_G00236400	0.345235	4.62449e-06	Down	GO:0008643;GO:0015293;GO:0016021	carbohydrate transport | symporter activity | integral component of membrane
Hw07G009087	ziwi	piwi-like protein 1	0.247184	0.000147528	Down	GO:0003676;GO:0005515;GO:0007286;GO:0034584	nucleic acid binding | protein binding | spermatid development | piRNA binding
Hw07G009165	a2m1	alpha-2-macroglobulin 1	0.0470897	2.98485e-20	Down	GO:0004866;GO:0005576;GO:0005615	endopeptidase inhibitor activity | extracellular region | extracellular space
Hw07G009166	a2ml1	alpha-2-macroglobulin-like protein 1	0.0452666	0.00113098	Down
Hw08G009289	kiaa1220	PREDICTED: glutamate receptor ionotropic, delta-1-like	0.274251	5.4726e-06	Down	GO:0004970;GO:0005216;GO:0006811;GO:0015276;GO:0016020;GO:0038023	ionotropic glutamate receptor activity | ion channel activity | ion transport | ligand-gated ion channel activity | membrane | signaling receptor activity	ko04080	Neuroactive ligand-receptor interaction
Hw08G009292	plb	phospholipase B1, membrane-associated-like	0.0239924	8.80685e-42	Down	GO:0004620;GO:0006629;GO:0016298;GO:0016788	phospholipase activity | lipid metabolic process | lipase activity | hydrolase activity, acting on ester bonds	ko00564,ko00592,ko00591,ko00565,ko00590	Glycerophospholipid metabolism|alpha-Linolenic acid metabolism|Linoleic acid metabolism|Ether lipid metabolism|Arachidonic acid metabolism
Hw08G009368	ryr2	hypothetical protein PHYPO_G00012580	0.122707	0.00163219	Down	GO:0005216;GO:0005219;GO:0005509;GO:0006811;GO:0006874;GO:0016020;GO:0016021;GO:0055085	ion channel activity | ryanodine-sensitive calcium-release channel activity | calcium ion binding | ion transport | cellular calcium ion homeostasis | membrane | integral component of membrane | transmembrane transport
Hw08G009437		uncharacterized protein KIAA1841 homolog isoform X1	0.0877566	3.11412e-10	Down
Hw08G009441	tresk-2	potassium channel subfamily K member 18	0.378715	0.00469217	Down	GO:0005267;GO:0016020;GO:0071805	potassium channel activity | membrane | potassium ion transmembrane transport
Hw08G009731	dpr1	dapper homolog 1	0.464252	9.53811e-06	Down
Hw08G009822	si:ch211-233n24.2	neuroglobin	0.242382	0.0219917	Down	GO:0019825;GO:0020037	oxygen binding | heme binding
Hw08G009845	eml5	echinoderm microtubule-associated protein-like 5 isoform X1	0.449741	0.0479085	Down	GO:0005515	protein binding
Hw08G009981		uncharacterized protein LOC113659685	0.103818	0.0241396	Down	GO:0005576;GO:0006869;GO:0008289;GO:0042157	extracellular region | lipid transport | lipid binding | lipoprotein metabolic process
Hw08G010033		Transposable element Tc1 transposase	0.442843	0.0414849	Down	GO:0019825;GO:0020037	oxygen binding | heme binding
Hw08G010103	kiaa0575	hypothetical protein PHYPO_G00018820	0.00760768	5.37277e-99	Down
Hw08G010125		uncharacterized protein LOC113638582	0.0104978	0.000733792	Down
Hw08G010126		PREDICTED: uncharacterized protein LOC108280458	0.0145649	0.000385657	Down
Hw08G010129		uncharacterized protein LOC113638582	0.0173814	0.00192172	Down	GO:0008053	mitochondrial fusion
Hw08G010131		PREDICTED: uncharacterized protein LOC108280458	0.00916848	0.000121494	Down
Hw08G010135		PREDICTED: uncharacterized protein LOC108280458	0.0255683	2.59853e-06	Down
Hw08G010141	hcea	high choriolytic enzyme 1-like	0.0817619	0.000302302	Down	GO:0003676	nucleic acid binding	ko03018,ko03015,ko03013	RNA degradation|mRNA surveillance pathway|RNA transport
Hw08G010147		PREDICTED: uncharacterized protein LOC108280458	0.0121934	0.000120352	Down
Hw08G010148			0.0154404	0.0201499	Down
Hw08G010256	dio2	PREDICTED: type II iodothyronine deiodinase	0.248533	5.29448e-10	Down	GO:0004800;GO:0055114	thyroxine 5'-deiodinase activity | oxidation-reduction process
Hw08G010327		PREDICTED: EMILIN-1	0.373956	0.0378475	Down
Hw09G010427	ccdc73	coiled-coil domain-containing protein 73 isoform X1	0.416159	0.00046946	Down
Hw09G010463	zgc:136900	probable fructose-2,6-bisphosphatase TIGAR A	0.252991	6.45082e-05	Down			ko00051	Fructose and mannose metabolism
Hw09G010558	ccp4	hypothetical protein PHYPO_G00227650	0.273287	0.000178407	Down
Hw09G010625	cm2	hypothetical protein PHYPO_G00225450	0.393097	0.0122271	Down	GO:0004930;GO:0005887;GO:0007186;GO:0016021;GO:0016907	G protein-coupled receptor activity | integral component of plasma membrane | G protein-coupled receptor signaling pathway | integral component of membrane | G protein-coupled acetylcholine receptor activity	ko04020,ko04810,ko04080	Calcium signaling pathway|Regulation of actin cytoskeleton|Neuroactive ligand-receptor interaction
Hw09G010630	acvrinp1	membrane-associated guanylate kinase, WW and PDZ domain-containing protein 2-like isoform X2	0.355905	1.55556e-14	Down	GO:0005515	protein binding	ko04530	Tight junction
Hw09G011009	hmfn1661	actin-binding LIM protein 3 isoform X3	0.448907	6.43608e-07	Down	GO:0003779;GO:0006351;GO:0030036	actin binding | transcription, DNA-templated | actin cytoskeleton organization
Hw09G011011	adrb2	beta-2 adrenergic receptor-like	0.0224258	4.13108e-33	Down	GO:0004930;GO:0004935;GO:0007186;GO:0016021	G protein-coupled receptor activity | adrenergic receptor activity | G protein-coupled receptor signaling pathway | integral component of membrane	ko04144,ko04261,ko04020,ko04080	Endocytosis|Adrenergic signaling in cardiomyocytes|Calcium signaling pathway|Neuroactive ligand-receptor interaction
Hw09G011144	irip	PREDICTED: uncharacterized protein LOC108269387	0.14396	0.0261256	Down	GO:0003725	double-stranded RNA binding
Hw09G011177	inf1	protein diaphanous homolog 3-like	0.37658	0.000684101	Down
Hw09G011238	slitrk4	SLIT and NTRK-like protein 4 isoform X2	0.255155	8.71233e-07	Down	GO:0005515	protein binding
Hw09G011239	slitrk2	SLIT and NTRK-like protein 2	0.264016	4.8992e-14	Down	GO:0005515	protein binding
Hw09G011271	spon2	hypothetical protein PHYPO_G00219910	0.335311	9.62338e-06	Down
Hw09G011449	odz3	teneurin-3-like isoform X1	0.233585	0.00193801	Down	GO:0007165;GO:0016021	signal transduction | integral component of membrane
Hw09G011457		protocadherin-1-like isoform X1	0.458735	6.83805e-07	Down
Hw10G011567	zgc:73311	hypothetical protein PHYPO_G00038930	0.0109271	2.78229e-64	Down
Hw10G011851	nog3	noggin	0.454768	0.0334264	Down	GO:0030514;GO:0045596	negative regulation of BMP signaling pathway | negative regulation of cell differentiation	ko04350	TGF-beta signaling pathway
Hw10G011866	mct5	monocarboxylate transporter 6	0.389954	0.00120532	Down	GO:0005887;GO:0055085	integral component of plasma membrane | transmembrane transport
Hw10G011872	hsst2	hypothetical protein PHYPO_G00036570	0.405772	3.03138e-08	Down	GO:0008146;GO:0015016;GO:0016787	sulfotransferase activity | [heparan sulfate]-glucosamine N-sulfotransferase activity | hydrolase activity
Hw10G011952	sh2d4b	SH2 domain-containing protein 4B-like	0.0162152	0.00664981	Down
Hw10G012115	actsa	Actin alpha cardiac muscle 1	0.47636	0.00676496	Down			ko04270	Vascular smooth muscle contraction
Hw10G012166	myh16	PREDICTED: putative uncharacterized protein MYH16 isoform X1	0.202546	1.0016e-28	Down	GO:0003774;GO:0016459	motor activity | myosin complex	ko04261,ko04530,ko04260	Adrenergic signaling in cardiomyocytes|Tight junction|Cardiac muscle contraction
Hw10G012245	unq1900/pro4346	uncharacterized protein LOC113638947 isoform X2	0.207606	0.0372075	Down
Hw11G012697	nrp1	hypothetical protein PHYPO_G00029540	0.404012	0.0299899	Down	GO:0005509;GO:0005515	calcium ion binding | protein binding
Hw11G012752	lhx9	PREDICTED: LIM/homeobox protein Lhx9 isoform X1	0.304884	1.40384e-15	Down	GO:0003677;GO:0006355;GO:0043565	DNA binding | regulation of transcription, DNA-templated | sequence-specific DNA binding
Hw11G012932	klg	inactive tyrosine-protein kinase 7	0.409406	5.47082e-17	Down	GO:0004672;GO:0004713;GO:0005524;GO:0006468	protein kinase activity | protein tyrosine kinase activity | ATP binding | protein phosphorylation
Hw11G012933	klg	hypothetical protein PHYPO_G00026440	0.343613	0.0425153	Down
Hw11G013014	gpx4	glutathione peroxidase 4a	0.164743	0.00508143	Down	GO:0004602;GO:0006979;GO:0055114	glutathione peroxidase activity | response to oxidative stress | oxidation-reduction process	ko00480	Glutathione metabolism
Hw11G013015	gpx4	glutathione peroxidase 4a	0.149059	0.00113233	Down	GO:0004602;GO:0006979;GO:0055114	glutathione peroxidase activity | response to oxidative stress | oxidation-reduction process	ko00480	Glutathione metabolism
Hw11G013109	lpl	lipoprotein lipase-like isoform X2	0.280162	9.44563e-10	Down	GO:0004465;GO:0006629;GO:0052689	lipoprotein lipase activity | lipid metabolic process | carboxylic ester hydrolase activity	ko03320,ko00561	PPAR signaling pathway|Glycerolipid metabolism
Hw11G013110	madm	LOW QUALITY PROTEIN: disintegrin and metalloproteinase domain-containing protein 10-like	0.317729	0.00597781	Down	GO:0004222;GO:0006508;GO:0008237	metalloendopeptidase activity | proteolysis | metallopeptidase activity
Hw11G013384	gramd2	PREDICTED: GRAM domain-containing protein 2-like	0.452902	0.0234149	Down
Hw12G013632		mucin-22-like, partial	0.0104201	2.93623e-18	Down
Hw12G013663		uncharacterized protein LOC113640147	0.152189	0.00312437	Down
Hw12G013665		myosin-2 heavy chain-like	0.237117	0.00132258	Down
Hw12G013872	gabrb2	PREDICTED: LOW QUALITY PROTEIN: gamma-aminobutyric acid receptor subunit beta-2	0.161941	1.39469e-07	Down	GO:0004888;GO:0004890;GO:0005216;GO:0006811;GO:0016020;GO:0016021;GO:0034220	transmembrane signaling receptor activity | GABA-A receptor activity | ion channel activity | ion transport | membrane | integral component of membrane | ion transmembrane transport	ko04080	Neuroactive ligand-receptor interaction
Hw12G013899	gfra4	PREDICTED: GDNF family receptor alpha-4-like isoform X1	0.487142	0.030212	Down	GO:0038023	signaling receptor activity
Hw12G013923	kiaa1673	cytoplasmic polyadenylation element-binding protein 4-like isoform X2	0.336842	1.069e-08	Down	GO:0003676;GO:0003730;GO:0006417;GO:0045182	nucleic acid binding | mRNA 3'-UTR binding | regulation of translation | translation regulator activity	ko04914,ko04114	Progesterone-mediated oocyte maturation|Oocyte meiosis
Hw12G013932	kiaa1317	BTB/POZ domain-containing protein KCTD16-like	0.196344	1.94904e-05	Down	GO:0005515;GO:0051260	protein binding | protein homooligomerization
Hw12G014008	cd92	PREDICTED: choline transporter-like protein 1 isoform X6	0.468927	0.00243004	Down
Hw12G014014	ascl1b	achaete-scute homolog 1b-like	0.162213	0.00125911	Down	GO:0003677;GO:0006357;GO:0046983	DNA binding | regulation of transcription by RNA polymerase II | protein dimerization activity
Hw12G014084	eaat2	excitatory amino acid transporter 2-like isoform X1	0.323904	0.000296205	Down	GO:0015293;GO:0016021	symporter activity | integral component of membrane
Hw12G014105	gpr22a	PREDICTED: LOW QUALITY PROTEIN: probable G-protein coupled receptor 22	0.438078	0.00446615	Down
Hw12G014156	lingo1	LOW QUALITY PROTEIN: leucine-rich repeat and immunoglobulin-like domain-containing nogo receptor-interacting protein 1	0.358768	1.48872e-05	Down	GO:0005515	protein binding
Hw12G014170	si:ch1073-158c2	phosphatidylserine synthase 2 isoform X1	0.460303	1.49988e-05	Down	GO:0006659	phosphatidylserine biosynthetic process	ko00564	Glycerophospholipid metabolism
Hw12G014187	unq1940/pro4423	protein FAM180A-like	0.360252	2.63854e-14	Down
Hw12G014257	cyp19a1b	cytochrome P450 family 19 subfamily A polypeptide 1b	0.0355166	1.71388e-62	Down	GO:0005506;GO:0016705;GO:0020037;GO:0055114	iron ion binding | oxidoreductase activity, acting on paired donors, with incorporation or reduction of molecular oxygen | heme binding | oxidation-reduction process	ko00140	Steroid hormone biosynthesis
Hw12G014293	ngn	neogenin-like	0.188896	6.74245e-23	Down	GO:0005515;GO:0005887;GO:0007399;GO:0007411;GO:0016021;GO:0030513;GO:0038023;GO:0055072	protein binding | integral component of plasma membrane | nervous system development | axon guidance | integral component of membrane | positive regulation of BMP signaling pathway | signaling receptor activity | iron ion homeostasis
Hw12G014356	adamts20	hypothetical protein PHYPO_G00245600	0.422678	8.99129e-05	Down	GO:0004222;GO:0006508;GO:0008237;GO:0008270	metalloendopeptidase activity | proteolysis | metallopeptidase activity | zinc ion binding
Hw12G014559	zgc:110676	PREDICTED: fin bud initiation factor-like	0.447223	0.0023438	Down
Hw13G014706	dutt1	roundabout homolog 1	0.34944	0.000415877	Down	GO:0005515;GO:0007411;GO:0008046;GO:0016199;GO:0035385	protein binding | axon guidance | axon guidance receptor activity | axon midline choice point recognition | Roundabout signaling pathway
Hw13G014712	robo1	PREDICTED: roundabout homolog 1-like isoform X6	0.226264	0.0468123	Down
Hw13G014729	nos2	nitric oxide synthase, inducible	0.18495	0.00426869	Down	GO:0004517;GO:0005516;GO:0006809;GO:0010181;GO:0016491;GO:0020037;GO:0050660;GO:0050661;GO:0055114	nitric-oxide synthase activity | calmodulin binding | nitric oxide biosynthetic process | FMN binding | oxidoreductase activity | heme binding | flavin adenine dinucleotide binding | NADP binding | oxidation-reduction process	ko04146,ko05132,ko00330,ko04020,ko00220	Peroxisome|Salmonella infection|Arginine and proline metabolism|Calcium signaling pathway|Arginine biosynthesis
Hw13G014748	nrip1	nuclear receptor-interacting protein 1-like	0.467267	2.12675e-05	Down
Hw13G014751	cyt19	arsenite methyltransferase-like isoform X1	0.462924	4.73776e-07	Down
Hw13G014866	cef-147	prostaglandin G/H synthase 2-like	0.241529	1.13336e-09	Down	GO:0001516;GO:0004601;GO:0004666;GO:0006954;GO:0006979;GO:0008217;GO:0019371;GO:0020037;GO:0055114	prostaglandin biosynthetic process | peroxidase activity | prostaglandin-endoperoxide synthase activity | inflammatory response | response to oxidative stress | regulation of blood pressure | cyclooxygenase pathway | heme binding | oxidation-reduction process	ko00590,ko04370	Arachidonic acid metabolism|VEGF signaling pathway
Hw13G014881	cryaa	heat shock protein beta-6 isoform X2	0.456892	2.67993e-08	Down
Hw13G014935	bhlhe12	neuronal PAS domain-containing protein 1	0.290958	0.00240634	Down	GO:0005515;GO:0006355;GO:0046983	protein binding | regulation of transcription, DNA-templated | protein dimerization activity
Hw13G015083	tbx-c	PREDICTED: T-box transcription factor TBX2	0.452353	2.68446e-06	Down	GO:0003700;GO:0005634;GO:0006355	DNA-binding transcription factor activity | nucleus | regulation of transcription, DNA-templated
Hw13G015234		Multiple epidermal growth factor-like domains protein 6	0.324999	0.00758593	Down
Hw13G015289	tiam1	PREDICTED: T-lymphoma invasion and metastasis-inducing protein 1-like isoform X1	0.196455	9.95529e-05	Down	GO:0005085;GO:0005089;GO:0005515;GO:0007165;GO:0035023;GO:0035556	guanyl-nucleotide exchange factor activity | Rho guanyl-nucleotide exchange factor activity | protein binding | signal transduction | regulation of Rho protein signal transduction | intracellular signal transduction
Hw13G015299	panda_005987	E3 ubiquitin-protein ligase RNF186-like	0.290067	0.00441672	Down
Hw13G015303	gal3st2	galactose-3-O-sulfotransferase 2-like	0.113141	1.11891e-14	Down	GO:0001733;GO:0005794;GO:0009247;GO:0016021	galactosylceramide sulfotransferase activity | Golgi apparatus | glycolipid biosynthetic process | integral component of membrane
Hw13G015377	t07d3.8	uncharacterized protein LOC113532831	0.305408	4.62794e-10	Down
Hw13G015445	adamts15	A disintegrin and metalloproteinase with thrombospondin motifs 15-like	0.356495	3.47159e-06	Down	GO:0004222;GO:0006508;GO:0008237;GO:0008270;GO:0062023	metalloendopeptidase activity | proteolysis | metallopeptidase activity | zinc ion binding | collagen-containing extracellular matrix
Hw14G015614	mybpc2	LOW QUALITY PROTEIN: myosin-binding protein C, fast-type-like, partial	0.355726	0.0210501	Down	GO:0005515	protein binding
Hw14G015687	mrp1	multidrug resistance-associated protein 1-like isoform X1	0.477731	0.0499229	Down
Hw14G015812	hsd17b1	hydroxysteroid 17-beta dehydrogenase 1	0.0297866	2.52435e-16	Down	GO:0004303;GO:0005737;GO:0006703;GO:0016491;GO:0055114	estradiol 17-beta-dehydrogenase activity | cytoplasm | estrogen biosynthetic process | oxidoreductase activity | oxidation-reduction process	ko00140	Steroid hormone biosynthesis
Hw14G016162		uncharacterized protein LOC113528396	0.308598	1.63984e-05	Down
Hw14G016231	sstr2	somatostatin receptor type 2-like	0.0676873	7.83201e-05	Down	GO:0004930;GO:0004994;GO:0007186;GO:0016021	G protein-coupled receptor activity | somatostatin receptor activity | G protein-coupled receptor signaling pathway | integral component of membrane	ko04080	Neuroactive ligand-receptor interaction
Hw14G016378	cf8	coagulation factor VIII-like	0.335401	3.28064e-14	Down	GO:0005507;GO:0030168	copper ion binding | platelet activation
Hw15G016866	kiaa0888	hypothetical protein PHYPO_G00064360	0.385656	0.000582692	Down
Hw15G016992	dach2	dachshund homolog 2 isoform X3	0.319089	9.30444e-07	Down
Hw15G017104	nef3	Neurofilament medium polypeptide	0.316634	1.91957e-10	Down	GO:0005883;GO:0033693	neurofilament | neurofilament bundle assembly
Hw15G017149	gria4	hypothetical protein DNTS_034129	0.465308	0.000729615	Down	GO:0015276;GO:0016020	ligand-gated ion channel activity | membrane	ko04080	Neuroactive ligand-receptor interaction
Hw15G017162		defensin, beta-like 1 precursor	0.493926	0.0319655	Down	GO:0005576;GO:0045087	extracellular region | innate immune response
Hw15G017257	gabra-3	gamma-aminobutyric acid receptor subunit alpha-3-like isoform X1	0.347987	2.97944e-06	Down	GO:0004888;GO:0004890;GO:0005216;GO:0005230;GO:0006811;GO:0016020;GO:0016021;GO:0034220	transmembrane signaling receptor activity | GABA-A receptor activity | ion channel activity | extracellular ligand-gated ion channel activity | ion transport | membrane | integral component of membrane | ion transmembrane transport	ko04080	Neuroactive ligand-receptor interaction
Hw15G017292	prr7	proline-rich protein 7	0.478777	0.0157031	Down
Hw15G017297	fgfr4	fibroblast growth factor receptor 4 isoform X1	0.210647	3.01049e-23	Down	GO:0004672;GO:0004713;GO:0005007;GO:0005524;GO:0006468;GO:0008284;GO:0008543;GO:0016021	protein kinase activity | protein tyrosine kinase activity | fibroblast growth factor-activated receptor activity | ATP binding | protein phosphorylation | positive regulation of cell population proliferation | fibroblast growth factor receptor signaling pathway | integral component of membrane	ko04144,ko04010,ko04810	Endocytosis|MAPK signaling pathway|Regulation of actin cytoskeleton
Hw15G017359	nir1	membrane-associated phosphatidylinositol transfer protein 3-like	0.2713	1.37988e-21	Down	GO:0015297;GO:0016020;GO:0042910;GO:0055085	antiporter activity | membrane | xenobiotic transmembrane transporter activity | transmembrane transport
Hw15G017441	salm2	LOW QUALITY PROTEIN: leucine-rich repeat and fibronectin type-III domain-containing protein 4-like	0.134878	1.26606e-25	Down	GO:0005515	protein binding
Hw15G017573	kiaa1030	protein turtle homolog B-like isoform X3	0.277632	7.87396e-10	Down	GO:0005515	protein binding
Hw16G017840	slc26a10	solute carrier family 26 member 10-like	0.374056	0.00300485	Down	GO:0008271;GO:0008272;GO:0015116;GO:0016020;GO:0016021;GO:0055085	secondary active sulfate transmembrane transporter activity | sulfate transport | sulfate transmembrane transporter activity | membrane | integral component of membrane | transmembrane transport
Hw16G017891	cs1	calsyntenin-1 isoform X1	0.41532	3.72691e-06	Down	GO:0005509;GO:0007156;GO:0016020	calcium ion binding | homophilic cell adhesion via plasma membrane adhesion molecules | membrane
Hw16G017905	camta1	LOW QUALITY PROTEIN: calmodulin-binding transcription activator 1-like	0.172348	1.02933e-23	Down	GO:0000981;GO:0003677	DNA-binding transcription factor activity, RNA polymerase II-specific | DNA binding
Hw16G017949	clpabp	pleckstrin homology domain-containing family N member 1	0.358907	0.000684101	Down
Hw16G018025	nk3r	neuromedin-K receptor	0.306227	0.0105221	Down	GO:0004930;GO:0004995;GO:0005886;GO:0007186;GO:0016021	G protein-coupled receptor activity | tachykinin receptor activity | plasma membrane | G protein-coupled receptor signaling pathway | integral component of membrane	ko04080,ko04020	Neuroactive ligand-receptor interaction|Calcium signaling pathway
Hw16G018091	col24a1	collagen alpha-1(XXIV) chain	0.225707	1.1366e-17	Down	GO:0005201	extracellular matrix structural constituent
Hw16G018138	scube3	PREDICTED: signal peptide, CUB and EGF-like domain-containing protein 3	0.403759	1.9732e-05	Down	GO:0005509	calcium ion binding
Hw16G018143	pdyn	hypothetical protein PHYPO_G00074800	0.326559	0.0228312	Down	GO:0007218	neuropeptide signaling pathway
Hw16G018204	ednra	PREDICTED: endothelin B receptor-like	0.0175194	8.29451e-34	Down	GO:0004930;GO:0004962;GO:0007186;GO:0008217;GO:0016021;GO:0042310;GO:0048484	G protein-coupled receptor activity | endothelin receptor activity | G protein-coupled receptor signaling pathway | regulation of blood pressure | integral component of membrane | vasoconstriction | enteric nervous system development
Hw16G018372	unq209/pro235	plexin-A2	0.387685	7.55586e-06	Down	GO:0005515;GO:0007165;GO:0017154;GO:0071526	protein binding | signal transduction | semaphorin receptor activity | semaphorin-plexin signaling pathway
Hw16G018450	call	LOW QUALITY PROTEIN: neural cell adhesion molecule L1-like protein	0.44119	0.0183663	Down	GO:0005515	protein binding
Hw16G018520			0.241544	0.0171776	Down
Hw16G018522	bhlhb4	class E basic helix-loop-helix protein 23	0.0932814	1.86598e-23	Down	GO:0006355;GO:0046983;GO:0048468	regulation of transcription, DNA-templated | protein dimerization activity | cell development
Hw17G018743	unq3075/pro9907	leucine-rich repeat transmembrane neuronal protein 4	0.0817824	2.82143e-05	Down	GO:0005515	protein binding
Hw17G018970	ryr1	PREDICTED: ryanodine receptor 1-like isoform X4	0.197349	1.21341e-05	Down	GO:0005262;GO:0016020;GO:0070588	calcium channel activity | membrane | calcium ion transmembrane transport	ko04020	Calcium signaling pathway
Hw17G019050	pcdh1	protocadherin-1-like	0.489386	1.75672e-05	Down	GO:0005509;GO:0005886;GO:0007155;GO:0007156;GO:0016020	calcium ion binding | plasma membrane | cell adhesion | homophilic cell adhesion via plasma membrane adhesion molecules | membrane
Hw17G019143	eaat1	excitatory amino acid transporter 1	0.0314051	2.12948e-26	Down	GO:0015293;GO:0016021	symporter activity | integral component of membrane
Hw17G019150	gdnf	PREDICTED: glial cell line-derived neurotrophic factor	0.43314	0.0203339	Down	GO:0008083	growth factor activity
Hw17G019155	bmpr1b	LOW QUALITY PROTEIN: bone morphogenetic protein receptor type-1B-like	0.323301	6.08973e-15	Down	GO:0004672;GO:0004675;GO:0005524;GO:0006468;GO:0007178;GO:0016020	protein kinase activity | transmembrane receptor protein serine/threonine kinase activity | ATP binding | protein phosphorylation | transmembrane receptor protein serine/threonine kinase signaling pathway | membrane	ko04060,ko04350	Cytokine-cytokine receptor interaction|TGF-beta signaling pathway
Hw17G019165	arvcf	armadillo repeat protein deleted in velo-cardio-facial syndrome homolog isoform X2	0.157482	6.07437e-06	Down	GO:0005515;GO:0005634;GO:0005737;GO:0005886;GO:0007275;GO:0016339;GO:0098609	protein binding | nucleus | cytoplasm | plasma membrane | multicellular organism development | calcium-dependent cell-cell adhesion via plasma membrane cell adhesion molecules | cell-cell adhesion
Hw17G019168	c12orf34	protein FAM222A-like isoform X1	0.443778	7.95579e-07	Down
Hw17G019428	girk2	G protein-activated inward rectifier potassium channel 2	0.157447	0.00125911	Down	GO:0005242;GO:0006813;GO:0015467;GO:0016020;GO:0016021	inward rectifier potassium channel activity | potassium ion transport | G-protein activated inward rectifier potassium channel activity | membrane | integral component of membrane
Hw17G019508	igsf4d	cell adhesion molecule 2-like isoform X2	0.358694	1.38702e-08	Down
Hw17G019571	vasa	probable ATP-dependent RNA helicase DDX4 isoform X2	0.206281	0.0308501	Down	GO:0003676;GO:0005524	nucleic acid binding | ATP binding
Hw18G019742	caln2	calcium-binding protein 7-like	0.19508	1.23542e-07	Down	GO:0005509	calcium ion binding
Hw18G019809	npdc-1	PREDICTED: neural proliferation differentiation and control protein 1 isoform X1	0.208064	0.000145302	Down	GO:0016021	integral component of membrane
Hw18G019849	anprc	atrial natriuretic peptide receptor 3 isoform X1	0.321444	3.89163e-07	Down	GO:0016021	integral component of membrane
Hw18G019905	kiaa0366	A disintegrin and metalloproteinase with thrombospondin motifs 3 isoform X1	0.368804	1.03313e-09	Down	GO:0004222;GO:0006508;GO:0008233;GO:0008237	metalloendopeptidase activity | proteolysis | peptidase activity | metallopeptidase activity
Hw18G019994	tan1	neurogenic locus notch homolog protein 1-like	0.473101	0.00559747	Down	GO:0005509;GO:0005515;GO:0006355;GO:0007219;GO:0007275;GO:0016021;GO:0030154;GO:0038023;GO:0050793	calcium ion binding | protein binding | regulation of transcription, DNA-templated | Notch signaling pathway | multicellular organism development | integral component of membrane | cell differentiation | signaling receptor activity | regulation of developmental process	ko04330	Notch signaling pathway
Hw18G020239	unq6012/pro34692	LOW QUALITY PROTEIN: netrin receptor UNC5D-like	0.476397	0.0444108	Down	GO:0005042;GO:0005515;GO:0007165;GO:0016021;GO:0038007	netrin receptor activity | protein binding | signal transduction | integral component of membrane | netrin-activated signaling pathway
Hw18G020252	calna3	serine/threonine-protein phosphatase 2B catalytic subunit gamma isoform-like isoform X2	0.489663	0.000878621	Down	GO:0016787	hydrolase activity	ko04010,ko04114,ko04020,ko04370,ko04310	MAPK signaling pathway|Oocyte meiosis|Calcium signaling pathway|VEGF signaling pathway|Wnt signaling pathway
Hw18G020341		BOLA class I histocompatibility antigen, alpha chain BL3-7-like	0.0630872	6.05844e-15	Down			ko05168,ko04144,ko04145,ko04514	Herpes simplex infection|Endocytosis|Phagosome|Cell adhesion molecules (CAMs)
Hw18G020343	h2-k	MHC class I alpha chain, partial	0.0176464	0.00125887	Down			ko05168,ko04144,ko04145,ko04514	Herpes simplex infection|Endocytosis|Phagosome|Cell adhesion molecules (CAMs)
Hw19G020595	gprc1h	metabotropic glutamate receptor 8-like isoform X1	0.066949	1.55162e-06	Down	GO:0004930;GO:0007186;GO:0016021	G protein-coupled receptor activity | G protein-coupled receptor signaling pathway | integral component of membrane	ko04080	Neuroactive ligand-receptor interaction
Hw19G020710	rerg	ras-related and estrogen-regulated growth inhibitor isoform X1	0.33942	7.87396e-10	Down	GO:0003924;GO:0005525;GO:0007165;GO:0016020	GTPase activity | GTP binding | signal transduction | membrane
Hw19G020746	unq2507/pro5995	thyrotropin-releasing hormone-degrading ectoenzyme	0.476168	0.0016049	Down	GO:0004177;GO:0006508;GO:0008237;GO:0008270;GO:0016020	aminopeptidase activity | proteolysis | metallopeptidase activity | zinc ion binding | membrane
Hw19G020922	dra	Pendrin	0.0584447	1.78225e-05	Down	GO:0005887;GO:0006821;GO:0008271;GO:0008272;GO:0015116;GO:0015301;GO:0015701;GO:0016020;GO:0016021;GO:0055085	integral component of plasma membrane | chloride transport | secondary active sulfate transmembrane transporter activity | sulfate transport | sulfate transmembrane transporter activity | anion:anion antiporter activity | bicarbonate transport | membrane | integral component of membrane | transmembrane transport
Hw19G020959	zgc:110149	hypothetical protein parPi_0024360	0.0984848	9.36743e-20	Down
Hw19G020960	lmo3	LIM domain only protein 3 isoform X1	0.0565082	2.93444e-11	Down
Hw19G020972	zgc:92710	PREDICTED: transmembrane protein 178B	0.24514	3.43286e-07	Down	GO:0016021	integral component of membrane
Hw19G020995	semaz1a	LOW QUALITY PROTEIN: semaphorin-3aa-like	0.39195	4.41322e-07	Down	GO:0005515;GO:0030215	protein binding | semaphorin receptor binding
Hw19G021130	si:dkey-172o10.4	LOW QUALITY PROTEIN: lymphoid-restricted membrane protein-like	0.331879	8.35613e-09	Down
Hw19G021205	ppfia2	PREDICTED: liprin-alpha-2 isoform X1	0.381853	1.23387e-06	Down	GO:0005515;GO:0045202	protein binding | synapse
Hw20G021271	trim2	PREDICTED: tripartite motif-containing protein 2 isoform X1	0.34741	6.15138e-05	Down	GO:0005515	protein binding
Hw20G021315	socs1	suppressor of cytokine signaling 1-like	0.16594	0.0272141	Down	GO:0005737;GO:0035556;GO:0046426;GO:0060334	cytoplasm | intracellular signal transduction | negative regulation of receptor signaling pathway via JAK-STAT | regulation of interferon-gamma-mediated signaling pathway
Hw20G021316	nmdar2a	glutamate receptor ionotropic, NMDA 2A-like	0.37226	1.78491e-08	Down	GO:0004970;GO:0015276;GO:0016020	ionotropic glutamate receptor activity | ligand-gated ion channel activity | membrane	ko04020,ko04080	Calcium signaling pathway|Neuroactive ligand-receptor interaction
Hw20G021435	ebbp	E3 ubiquitin/ISG15 ligase TRIM25-like isoform X2	0.240883	0.0101157	Down	GO:0005515;GO:0008270	protein binding | zinc ion binding
Hw20G021579	pcdh8	Protocadherin-8	0.151109	7.17729e-09	Down	GO:0005509;GO:0005886;GO:0007155;GO:0007156;GO:0016020	calcium ion binding | plasma membrane | cell adhesion | homophilic cell adhesion via plasma membrane adhesion molecules | membrane
Hw20G021724	psmb8	PREDICTED: proteasome subunit beta type-8-like	0.459327	0.0012282	Down	GO:0000502;GO:0004175;GO:0004298;GO:0005839;GO:0051603	proteasome complex | endopeptidase activity | threonine-type endopeptidase activity | proteasome core complex | proteolysis involved in cellular protein catabolic process	ko03050	Proteasome
Hw20G021780	slc2a5	solute carrier family 2, facilitated glucose transporter member 9-like	0.17093	0.000196685	Down	GO:0016020;GO:0016021;GO:0022857;GO:0055085	membrane | integral component of membrane | transmembrane transporter activity | transmembrane transport
Hw21G022173	unq715/pro1378	protein FAM131A-like	0.287327	0.00202384	Down
Hw21G022293	c10orf48	homeobox protein Mohawk-like	0.213437	8.55492e-07	Down	GO:0003677;GO:0006355;GO:0043565	DNA binding | regulation of transcription, DNA-templated | sequence-specific DNA binding
Hw21G022355	c14orf21	nucleolar protein 9	0.450481	0.000374991	Down	GO:0003723	RNA binding
Hw21G022357	foxl2	forkhead box L2	0.0290187	1.58816e-58	Down	GO:0003700;GO:0006355;GO:0043565	DNA-binding transcription factor activity | regulation of transcription, DNA-templated | sequence-specific DNA binding
Hw21G022541	elk	ephrin type-B receptor 1-B isoform X3	0.175682	4.10286e-15	Down	GO:0004672;GO:0004713;GO:0005515;GO:0005524;GO:0006468	protein kinase activity | protein tyrosine kinase activity | protein binding | ATP binding | protein phosphorylation
Hw21G022568	gbp2	PREDICTED: guanylate-binding protein 1-like	0.403275	0.0116554	Down	GO:0003924;GO:0005525	GTPase activity | GTP binding
Hw21G022570	gbp2	PREDICTED: guanylate-binding protein 1-like isoform X1	0.437084	0.0113088	Down	GO:0003924;GO:0005525	GTPase activity | GTP binding
Hw21G022599	chrng	hypothetical protein DNTS_035417	0.0384653	5.11368e-07	Down	GO:0004888;GO:0005216;GO:0005230;GO:0006811;GO:0016021;GO:0017121;GO:0017128;GO:0022848;GO:0034220;GO:0045211	transmembrane signaling receptor activity | ion channel activity | extracellular ligand-gated ion channel activity | ion transport | integral component of membrane | plasma membrane phospholipid scrambling | phospholipid scramblase activity | acetylcholine-gated cation-selective channel activity | ion transmembrane transport | postsynaptic membrane	ko04080	Neuroactive ligand-receptor interaction
Hw21G022633	ebbp	PREDICTED: tripartite motif-containing protein 16-like isoform X1	0.107211	0.0176465	Down	GO:0008270	zinc ion binding
Hw21G022710	og12x	PREDICTED: short stature homeobox protein 2 isoform X1	0.064416	5.79682e-08	Down	GO:0003677;GO:0006355;GO:0043565	DNA binding | regulation of transcription, DNA-templated | sequence-specific DNA binding
Hw21G022779	foxl2	PREDICTED: forkhead box protein L2	0.0109098	8.50685e-62	Down	GO:0003700;GO:0006355;GO:0043565	DNA-binding transcription factor activity | regulation of transcription, DNA-templated | sequence-specific DNA binding
Hw21G022806	pp2ce	protein phosphatase 1L isoform X1	0.466639	0.00470535	Down	GO:0003824;GO:0004722;GO:0006470;GO:0043169	catalytic activity | protein serine/threonine phosphatase activity | protein dephosphorylation | cation binding
Hw21G022944	cdh12	cadherin-12-like	0.0886198	1.16685e-30	Down	GO:0005509;GO:0005886;GO:0007155;GO:0007156;GO:0016020;GO:0098609	calcium ion binding | plasma membrane | cell adhesion | homophilic cell adhesion via plasma membrane adhesion molecules | membrane | cell-cell adhesion
Hw21G022985	pi15	peptidase inhibitor 15	0.243406	0.0130343	Down
Hw21G022986	crispld1	Cysteine-rich secretory protein LCCL domain-containing 1	0.188523	9.64824e-18	Down	GO:0005576	extracellular region
Hw22G023341	ian9	GTPase IMAP family member 8-like	0.184135	9.32357e-06	Down	GO:0005525	GTP binding
Hw22G023431	op1	bone morphogenetic protein 6 isoform X2	0.138325	7.98135e-16	Down	GO:0008083	growth factor activity	ko04350	TGF-beta signaling pathway
Hw22G023543	btcl1	PREDICTED: neuropilin and tolloid-like protein 1	0.117172	0.00113934	Down	GO:0005515;GO:0048168	protein binding | regulation of neuronal synaptic plasticity
Hw22G023677	gtf3a	transcription factor IIIA isoform X1	0.0778525	4.97688e-08	Down	GO:0003676	nucleic acid binding
Hw22G023682	cfap44	cilia- and flagella-associated protein 44 isoform X1	0.213209	5.05925e-08	Down	GO:0005515	protein binding
Hw22G023824	ecpn	pinopsin-like isoform X1	0.145529	0.000483194	Down	GO:0004930;GO:0007186;GO:0007601;GO:0016021	G protein-coupled receptor activity | G protein-coupled receptor signaling pathway | visual perception | integral component of membrane
Hw22G023827	apod	hypothetical protein PHYPO_G00130460	0.495025	0.0213916	Down	GO:0006869;GO:0007568;GO:0007605;GO:0008289	lipid transport | aging | sensory perception of sound | lipid binding
Hw22G023835	slc7a14a	probable cationic amino acid transporter	0.424314	0.0104129	Down	GO:0016020;GO:0022857;GO:0055085	membrane | transmembrane transporter activity | transmembrane transport
Hw23G023892	pth4	parathyroid hormone 4-like	0.00686726	2.30401e-08	Down	GO:0005179;GO:0005576;GO:0030282	hormone activity | extracellular region | bone mineralization
Hw23G023967	g17	sodium-coupled neutral amino acid transporter 3-like isoform X1	0.31914	0.0234149	Down
Hw23G024047	kiaa1312	hypothetical protein PHYPO_G00112000	0.254765	2.29759e-05	Down	GO:0004222;GO:0006508;GO:0008237	metalloendopeptidase activity | proteolysis | metallopeptidase activity
Hw23G024089	fhit	bis(5'-adenosyl)-triphosphatase	0.368919	2.77258e-05	Down
Hw23G024102	my031	hypothetical protein PHYPO_G00112440	0.451825	3.61238e-09	Down	GO:0005737	cytoplasm
Hw23G024167	fm	fibromodulin	0.26292	0.000258242	Down	GO:0005515;GO:0062023	protein binding | collagen-containing extracellular matrix
Hw23G024393	pcbp4	PREDICTED: poly(rC)-binding protein 4-like isoform X1	0.402874	4.97811e-05	Down	GO:0003676;GO:0003723	nucleic acid binding | RNA binding
Hw23G024432	fln1l	filamin-B isoform X1	0.45831	1.26896e-11	Down	GO:0003779;GO:0005515;GO:0030036;GO:0030154	actin binding | protein binding | actin cytoskeleton organization | cell differentiation
Hw23G024510		hypothetical protein PHYPO_G00116240	0.0477319	0.000310533	Down
Hw23G024511	pctaire3	cyclin-dependent kinase 18	0.333754	8.47955e-05	Down	GO:0004672;GO:0005524;GO:0006468	protein kinase activity | ATP binding | protein phosphorylation
Hw23G024520	cldn19	claudin-19 isoform X2	0.101756	8.63252e-66	Down	GO:0005198;GO:0005923;GO:0016021	structural molecule activity | bicellular tight junction | integral component of membrane	ko04514,ko04530	Cell adhesion molecules (CAMs)|Tight junction
Hw23G024549	mell1	membrane metallo-endopeptidase-like 1	0.338501	0.0133617	Down	GO:0004222;GO:0006508;GO:0008237	metalloendopeptidase activity | proteolysis | metallopeptidase activity
Hw24G024681	msf	hypothetical protein PHYPO_G00091240	0.365939	0.00218508	Down	GO:0005044;GO:0006955;GO:0030247	scavenger receptor activity | immune response | polysaccharide binding
Hw24G024821	lrrc52	leucine-rich repeat-containing protein 52-like	0.205107	4.34191e-05	Down	GO:0005515	protein binding
Hw24G024846	tigr	myocilin	0.0682174	0.00329476	Down	GO:0001952;GO:0005615;GO:0030335;GO:0051492	regulation of cell-matrix adhesion | extracellular space | positive regulation of cell migration | regulation of stress fiber assembly
Hw24G024897	aqp4	PREDICTED: aquaporin-4-like isoform X1	0.0352791	0.00583746	Down	GO:0015267;GO:0016020;GO:0055085	channel activity | membrane | transmembrane transport
Hw24G024921	sox7	Transcription factor Sox-7	0.379275	4.53096e-08	Down
Hw24G024974	aml3	runt-related transcription factor 2-like isoform X2	0.243243	2.79866e-06	Down	GO:0003677;GO:0003700;GO:0005524;GO:0005634;GO:0006355	DNA binding | DNA-binding transcription factor activity | ATP binding | nucleus | regulation of transcription, DNA-templated
Hw24G025066	id2	DNA-binding protein inhibitor ID-2-like	0.495588	0.00664326	Down	GO:0005634;GO:0005737;GO:0045892;GO:0046983	nucleus | cytoplasm | negative regulation of transcription, DNA-templated | protein dimerization activity	ko04350	TGF-beta signaling pathway
Hw24G025102	dio3	thyroxine 5-deiodinase-like	0.113821	0.0152773	Down	GO:0004800;GO:0055114	thyroxine 5'-deiodinase activity | oxidation-reduction process
Hw24G025114	dlgap2	disks large-associated protein 2-like isoform X1	0.173982	3.40202e-06	Down	GO:0023052	signaling
Hw24G025148	slc24a4	sodium/potassium/calcium exchanger 4 isoform X1	0.154094	9.19483e-36	Down	GO:0005887;GO:0006811;GO:0008273;GO:0016021;GO:0055085	integral component of plasma membrane | ion transport | calcium, potassium:sodium antiporter activity | integral component of membrane | transmembrane transport
Hw24G025448		interleukin-1 receptor accessory -like 1-A isoform X3	0.0371901	0.0090866	Down	GO:0005515	protein binding
Hw25G025544	pol	PREDICTED: uncharacterized protein LOC108267243	0.0206562	0.00326478	Down
Hw25G025547		Protein unc-80 -like protein	0.0210803	0.00412015	Down	GO:0003677;GO:0005515;GO:0006313;GO:0015074	DNA binding | protein binding | transposition, DNA-mediated | DNA integration
Hw25G025549		NLR family CARD domain-containing protein 3-like isoform X1	0.0761167	6.13125e-05	Down	GO:0005515	protein binding
Hw25G025642	adgrl1	hypothetical protein PHYPO_G00131790	0.358537	2.11397e-05	Down	GO:0004930;GO:0007186;GO:0016020	G protein-coupled receptor activity | G protein-coupled receptor signaling pathway | membrane
Hw25G025644	ppap2b	phospholipid phosphatase 3-like	0.427235	0.0499059	Down			ko00564,ko00561,ko00565,ko00600	Glycerophospholipid metabolism|Glycerolipid metabolism|Ether lipid metabolism|Sphingolipid metabolism
Hw25G025734	arp2	PREDICTED: angiopoietin-related protein 6	0.34419	0.0154548	Down
Hw25G025775	ch211-149a19.1	maturin	0.290543	3.79097e-09	Down
Hw25G025922	kiaa1884	CUB and sushi domain-containing protein 2 isoform X2	0.213729	4.58858e-13	Down
Hw25G026096	zgc:158679	equilibrative nucleoside transporter 4	0.267747	0.0399172	Down	GO:0005337;GO:0008504;GO:0016021;GO:0055085;GO:1901642	nucleoside transmembrane transporter activity | monoamine transmembrane transporter activity | integral component of membrane | transmembrane transport | nucleoside transmembrane transport
Hw25G026097	zgc:158679	equilibrative nucleoside transporter 4	0.352858	0.00191589	Down	GO:0005337;GO:0008504;GO:0016021;GO:0055085;GO:1901642	nucleoside transmembrane transporter activity | monoamine transmembrane transporter activity | integral component of membrane | transmembrane transport | nucleoside transmembrane transport
Hw25G026238	peg11	Transposon Tf2-9 polyprotein	0.204019	0.000460662	Down	GO:0008168;GO:0016706;GO:0055114	methyltransferase activity | 2-oxoglutarate-dependent dioxygenase activity | oxidation-reduction process
Hw25G026244	kiaa0644	TLR4 interactor with leucine rich repeats	0.185775	2.12643e-15	Down	GO:0005515	protein binding
Hw25G026268	cpne4	copine-4	0.0830025	1.56966e-05	Down
Hw26G026557	rerg	hypothetical protein PHYPO_G00147360	0.395697	0.00698386	Down	GO:0003924;GO:0005525;GO:0007165;GO:0016020	GTPase activity | GTP binding | signal transduction | membrane
Hw26G026647	tp53bp1	hypothetical protein PHYPO_G00146490	0.433512	9.41117e-12	Down
Hw26G026657	thsd6	ADAMTS-like protein 5 isoform X1	0.172111	2.74908e-26	Down	GO:0005515	protein binding
Hw26G026696	lpr3	hyaluronan and proteoglycan link protein 3	0.262173	1.30336e-07	Down	GO:0005540;GO:0007155	hyaluronic acid binding | cell adhesion
Hw26G026824	tneu131p22.1	Iroquois-class homeodomain protein irx-3	0.0888519	1.38202e-53	Down	GO:0003677;GO:0005634;GO:0006355;GO:0043565	DNA binding | nucleus | regulation of transcription, DNA-templated | sequence-specific DNA binding
Hw26G026833		hypothetical protein PHYPO_G00145060	0.114858	6.34893e-05	Down
Hw26G026834	sal1	hypothetical protein PHYPO_G00145050	0.169873	3.22348e-15	Down	GO:0003676	nucleic acid binding
Hw27G027088	fbx41	F-box only protein 41-like isoform X1	0.482494	0.0358976	Down	GO:0005515	protein binding
Hw27G027285	lgi1	PREDICTED: leucine-rich glioma-inactivated protein 1-like isoform X2	0.49314	0.00170692	Down	GO:0005515	protein binding
Hw27G027521	synpo2	hypothetical protein PHYPO_G00248520	0.434288	0.0297434	Down
Hw27G027583	zgc:110628	melatonin receptor type 1A-A-like	0.0234732	0.000564832	Down	GO:0004930;GO:0007186;GO:0008502;GO:0016021	G protein-coupled receptor activity | G protein-coupled receptor signaling pathway | melatonin receptor activity | integral component of membrane	ko04080	Neuroactive ligand-receptor interaction
Hw28G027737	rcjmb04_5m5	Globoside alpha-1,3-N-acetylgalactosaminyltransferase 1	0.0112125	5.5219e-05	Down	GO:0005975;GO:0016020;GO:0016758	carbohydrate metabolic process | membrane | transferase activity, transferring hexosyl groups	ko00603	Glycosphingolipid biosynthesis - globo series
Hw28G027854		PREDICTED: uncharacterized protein LOC107672441 isoform X1	0.00579056	1.10551e-05	Down
Hw28G027877		uncharacterized protein LOC113641539	0.29669	0.000102131	Down	GO:0005515	protein binding
Hw28G027883	gucy2f	retinal guanylyl cyclase 2-like isoform X2	0.104604	0.00895	Down	GO:0004672;GO:0005524;GO:0006468;GO:0009190;GO:0016849;GO:0035556	protein kinase activity | ATP binding | protein phosphorylation | cyclic nucleotide biosynthetic process | phosphorus-oxygen lyase activity | intracellular signal transduction	ko00230,ko04744	Purine metabolism|Phototransduction
Hw28G027897	nyap1	neuronal tyrosine-phosphorylated phosphoinositide-3-kinase adapter 1-like isoform X1	0.183179	1.60715e-13	Down	GO:0014065;GO:0048812	phosphatidylinositol 3-kinase signaling | neuron projection morphogenesis
Hw28G028101			0.25932	1.5835e-10	Down
Hw28G028102	lmo4	LIM domain transcription factor LMO4.1-like isoform X1	0.315137	1.96116e-12	Down
Hw28G028216	zgc:56326	4-hydroxyphenylpyruvate dioxygenase	0.278268	0.0121067	Down	GO:0003868;GO:0009072;GO:0016701;GO:0055114	4-hydroxyphenylpyruvate dioxygenase activity | aromatic amino acid family metabolic process | oxidoreductase activity, acting on single donors with incorporation of molecular oxygen | oxidation-reduction process	ko00350,ko00130,ko00360	Tyrosine metabolism|Ubiquinone and other terpenoid-quinone biosynthesis|Phenylalanine metabolism
Hw28G028221	tspoap1	peripheral-type benzodiazepine receptor-associated protein 1 isoform X4	0.424304	1.78491e-08	Down	GO:0005515	protein binding
Hw28G028437	kiaa0634	astrotactin-2 isoform X1	0.464091	0.0178633	Down
Hw28G028439	kiaa0634	astrotactin-2 isoform X1	0.27129	3.16476e-08	Down
Hw28G028474	gprc2a	LOW QUALITY PROTEIN: extracellular calcium-sensing receptor-like	0.191688	0.000280013	Down	GO:0004930;GO:0007186;GO:0016021	G protein-coupled receptor activity | G protein-coupled receptor signaling pathway | integral component of membrane
Hw29G028813	syt11	synaptotagmin-11-like	0.32971	2.18812e-11	Down	GO:0016020	membrane
Hw29G028838	cdk5r	cyclin-dependent kinase 5 activator 1-like	0.440372	7.86096e-06	Down
Hw29G028915	sox-4	transcription factor SOX-4-like	0.382021	3.07406e-08	Down
Hw29G028964	bai2	adhesion G protein-coupled receptor B2	0.45062	0.00127908	Down	GO:0004930;GO:0016020	G protein-coupled receptor activity | membrane
Hw29G029046	5t4	trophoblast glycoprotein-like	0.375894	6.18264e-10	Down	GO:0005515	protein binding
Hw29G029174	2023-10-02	POU domain, class 2, transcription factor 2-like isoform X2	0.0958564	1.62139e-05	Down	GO:0003677;GO:0003700;GO:0005634;GO:0006355;GO:0043565	DNA binding | DNA-binding transcription factor activity | nucleus | regulation of transcription, DNA-templated | sequence-specific DNA binding
HwUnG029294	lama2	hypothetical protein PHYPO_G00185110	0.334366	1.80802e-09	Down	GO:0005102;GO:0007155;GO:0030155;GO:0030334;GO:0045995	signaling receptor binding | cell adhesion | regulation of cell adhesion | regulation of cell migration | regulation of embryonic development	ko04512,ko04510	ECM-receptor interaction|Focal adhesion
HwUnG029576	pi15	peptidase inhibitor 15	0.25907	0.0450292	Down
HwUnG029687		PREDICTED: uncharacterized protein LOC108280458	0.0288725	0.036042	Down
HwUnG029688		uncharacterized protein LOC113638582	0.116011	0.00539402	Down	GO:0008053	mitochondrial fusion
HwUnG029696		Zgc:175127 protein	0.271393	0.0115578	Down
