# Supplementary material for: Gonadal transcriptomes reveal sex-biased expression genes associated with sex determination and differentiation in red-tail catfish (Hemibagrus wyckioides)
Source: BMC Genomics. 2023 Apr 6;24:183. doi: 10.1186/s12864-023-09264-x (PMC10077648; doi:10.1186/s12864-023-09264-x)
Supplement: Supplementary file 4 — Additional file 4: Table S4. The list of DEGs identified in M48dph-vs-F48dph. [file 12864_2023_9264_MOESM4_ESM.xlsx]

## Sheet: Sheet1
Additional file 4: Table S4. The list of DEGs identified in M48dph-vs-F48dph.
Gene ID	Gene Symbol	Description	FoldChange	p-value	Regulation	GO ID	GO term	KEGG Pathway	Pathway description
Hw01G000223	ppp1r1c	protein phosphatase 1 regulatory subunit 1C isoform X4	2.62042	3.48805e-24	Up	GO:0004864;GO:0007165	protein phosphatase inhibitor activity | signal transduction
Hw01G000228	sfrp3	PREDICTED: secreted frizzled-related protein 3 isoform X2	2.84895	8.38384e-07	Up	GO:0005515	protein binding
Hw01G000376	col28	collagen alpha-1(XXVIII) chain-like	2.86347	0.00294858	Up	GO:0004867	serine-type endopeptidase inhibitor activity
Hw01G000381	klhl23	Kelch-like protein 23	3.16497	4.61789e-11	Up	GO:0004617;GO:0005515;GO:0006564;GO:0016616;GO:0051287;GO:0055114	phosphoglycerate dehydrogenase activity | protein binding | L-serine biosynthetic process | oxidoreductase activity, acting on the CH-OH group of donors, NAD or NADP as acceptor | NAD binding | oxidation-reduction process
Hw01G000466	fam130a2	PREDICTED: cysteine/serine-rich nuclear protein 3 isoform X1	3.74744	8.10418e-15	Up
Hw01G000560	vgll3	PREDICTED: transcription cofactor vestigial-like protein 3 isoform X1	19.1902	1.77214e-87	Up	GO:0005634;GO:0006355	nucleus | regulation of transcription, DNA-templated
Hw01G000564	kctd4	BTB/POZ domain-containing protein KCTD4	16.6607	0.0291611	Up	GO:0005515;GO:0051260	protein binding | protein homooligomerization
Hw01G000577	rgc32	regulator of cell cycle RGCC isoform X1	2.49377	5.77212e-05	Up	GO:0051726	regulation of cell cycle
Hw01G000589	stx19	syntaxin-19	5.23913	5.62381e-06	Up	GO:0016020;GO:0016021;GO:0016192	membrane | integral component of membrane | vesicle-mediated transport	ko04130	SNARE interactions in vesicular transport
Hw01G000736	cxn-46	hypothetical protein DNTS_000007	3.38597	2.35478e-27	Up	GO:0005922;GO:0007154	connexin complex | cell communication
Hw01G000755	zgc:77160	hypothetical protein PHYPO_G00204210	3.68895	3.49232e-09	Up	GO:0006629;GO:0052689	lipid metabolic process | carboxylic ester hydrolase activity
Hw01G000818	hsp10	10 kDa heat shock protein, mitochondrial	2.59396	6.86201e-07	Up	GO:0006457	protein folding
Hw01G000825	dnajb11	dnaJ homolog subfamily B member 11	2.24332	1.46347e-13	Up	GO:0006457;GO:0051082	protein folding | unfolded protein binding	ko04141	Protein processing in endoplasmic reticulum
Hw01G000920	si:ch211-247e2.1	transcription factor Sox-21-B-like	11.8882	0.00722304	Up	GO:0006355	regulation of transcription, DNA-templated
Hw01G000921			38.8374	0.0467276	Up
Hw01G001005	caspr5	contactin-associated protein-like 5 isoform X1	2.17722	0.000173749	Up
Hw01G001041	c21orf120	uncharacterized protein C21orf62 homolog	4.72634	4.61021e-38	Up
Hw01G001113	si:ch211-194d6.1	PREDICTED: syntaxin-binding protein 5-like isoform X10	3.84476	1.6241e-05	Up	GO:0005515;GO:0016021;GO:0016192	protein binding | integral component of membrane | vesicle-mediated transport
Hw01G001218	mycn	PREDICTED: N-myc proto-oncogene protein	2.38656	1.64158e-07	Up	GO:0003700;GO:0005634;GO:0006355;GO:0046983	DNA-binding transcription factor activity | nucleus | regulation of transcription, DNA-templated | protein dimerization activity
Hw01G001248	gata4	transcription factor GATA-4	3.41569	5.57708e-26	Up	GO:0003677;GO:0003700;GO:0005634;GO:0006355;GO:0008270;GO:0043565;GO:0045893	DNA binding | DNA-binding transcription factor activity | nucleus | regulation of transcription, DNA-templated | zinc ion binding | sequence-specific DNA binding | positive regulation of transcription, DNA-templated
Hw01G001356	cek11	LOW QUALITY PROTEIN: ephrin type-A receptor 7	2.59591	1.05037e-09	Up	GO:0004672;GO:0004713;GO:0005003;GO:0005515;GO:0005524;GO:0005887;GO:0006468;GO:0007169;GO:0016021	protein kinase activity | protein tyrosine kinase activity | ephrin receptor activity | protein binding | ATP binding | integral component of plasma membrane | protein phosphorylation | transmembrane receptor protein tyrosine kinase signaling pathway | integral component of membrane
Hw01G001359	ctgf	connective tissue growth factor	2.21739	9.48798e-11	Up	GO:0005515;GO:0005520;GO:0005576	protein binding | insulin-like growth factor binding | extracellular region
Hw01G001375	scgf	C-type lectin domain family 11 member A	2.08505	4.77539e-07	Up
Hw02G001692	shh	sonic hedgehog protein	11.1006	3.77096e-07	Up	GO:0032559;GO:0071900	adenyl ribonucleotide binding | regulation of protein serine/threonine kinase activity	ko04920,ko04910,ko04068	Adipocytokine signaling pathway|Insulin signaling pathway|FoxO signaling pathway
Hw02G002070	abcf2	Serine incorporator 5	2.16076	0.00163893	Up	GO:0005452;GO:0006820;GO:0008509;GO:0016020;GO:0016021	inorganic anion exchanger activity | anion transport | anion transmembrane transporter activity | membrane | integral component of membrane
Hw02G002461		Protein phosphatase 1 regulatory subunit 14B	2.45995	2.42599e-13	Up
Hw02G002535		PREDICTED: UDP-glucuronosyltransferase 2A1-like isoform X1	2.91151	1.84586e-11	Up
Hw03G003066	fign	putative fidgetin-like protein 2	8.20101	7.28626e-05	Up
Hw03G003092	unq1884/pro4327	PREDICTED: serine protease 27-like	14.4934	0.0224359	Up	GO:0004252;GO:0006508	serine-type endopeptidase activity | proteolysis
Hw03G003120	gabrb3	gamma-aminobutyric acid receptor subunit beta-3 isoform X1	3.64775	0.0375316	Up	GO:0004888;GO:0004890;GO:0005216;GO:0005230;GO:0006811;GO:0016020;GO:0016021;GO:0034220	transmembrane signaling receptor activity | GABA-A receptor activity | ion channel activity | extracellular ligand-gated ion channel activity | ion transport | membrane | integral component of membrane | ion transmembrane transport	ko04080	Neuroactive ligand-receptor interaction
Hw03G003133	gabrg3	PREDICTED: gamma-aminobutyric acid receptor subunit gamma-3 isoform X2	21.2448	0.000794693	Up	GO:0004888;GO:0004890;GO:0005216;GO:0005230;GO:0006811;GO:0006821;GO:0007214;GO:0016021;GO:0034220	transmembrane signaling receptor activity | GABA-A receptor activity | ion channel activity | extracellular ligand-gated ion channel activity | ion transport | chloride transport | gamma-aminobutyric acid signaling pathway | integral component of membrane | ion transmembrane transport	ko04080	Neuroactive ligand-receptor interaction
Hw03G003238	pcdh9	protocadherin-9	3.3657	2.53263e-11	Up
Hw03G003244	dbccr1l	BMP/retinoic acid-inducible neural-specific protein 3-like	4.11351	1.52634e-07	Up	GO:0045666;GO:0045930	positive regulation of neuron differentiation | negative regulation of mitotic cell cycle
Hw03G003254	hsd17b7	3-keto-steroid reductase	3.27271	0.00222946	Up			ko00140,ko00100	Steroid hormone biosynthesis|Steroid biosynthesis
Hw03G003326	caps	hypothetical protein PHYPO_G00104300	4.97898	1.18969e-24	Up	GO:0016079;GO:1990504	synaptic vesicle exocytosis | dense core granule exocytosis
Hw03G003421	unq778/pro1572	claudin-18-like	34.5547	0.00261789	Up	GO:0005198;GO:0005923;GO:0016021	structural molecule activity | bicellular tight junction | integral component of membrane	ko04514,ko04530	Cell adhesion molecules (CAMs)|Tight junction
Hw03G003483	dlg1	melanotransferrin	2.23918	1.1044e-17	Up	GO:0005515	protein binding
Hw03G003507		uncharacterized protein LOC113529745 isoform X1	3.70308	4.09363e-05	Up	GO:0004930;GO:0004990;GO:0005000;GO:0007186;GO:0016021	G protein-coupled receptor activity | oxytocin receptor activity | vasopressin receptor activity | G protein-coupled receptor signaling pathway | integral component of membrane	ko04080,ko04020	Neuroactive ligand-receptor interaction|Calcium signaling pathway
Hw03G003646	gli1	zinc finger protein GLI1	2.44359	1.28722e-20	Up	GO:0003676;GO:0003677;GO:0005737;GO:0007224;GO:0021983	nucleic acid binding | DNA binding | cytoplasm | smoothened signaling pathway | pituitary gland development	ko04340	Hedgehog signaling pathway
Hw03G003761		prokineticin-2	46.5172	0.00171018	Up
Hw03G003777	cntn4	contactin-4-like isoform X1	4.47734	2.34303e-22	Up	GO:0005515	protein binding
Hw03G003784	matn4	matrilin-4 isoform X1	191.965	2.38951e-54	Up	GO:0005509	calcium ion binding
Hw03G003852	pol	RNA-directed DNA polymerase from mobile element jockey	2.35221	0.000170318	Up
Hw03G003937	girk1	G protein-activated inward rectifier potassium channel 1	7.59895	1.0249e-26	Up	GO:0005242;GO:0006813;GO:0015467;GO:0016020;GO:0016021	inward rectifier potassium channel activity | potassium ion transport | G-protein activated inward rectifier potassium channel activity | membrane | integral component of membrane
Hw03G003943	mdc3	disintegrin and metalloproteinase domain-containing protein 23 isoform X1	2.23011	3.72203e-05	Up	GO:0004222;GO:0006508;GO:0008237	metalloendopeptidase activity | proteolysis | metallopeptidase activity
Hw03G003982		LOW QUALITY PROTEIN: UPF0450 protein C17orf58 homolog	4.21487	0.0175626	Up	GO:0005515	protein binding
Hw03G004096	orc4l	origin recognition complex subunit 4 isoform X2	2.15772	2.99615e-12	Up	GO:0000808;GO:0003677;GO:0005515;GO:0005634;GO:0006260	origin recognition complex | DNA binding | protein binding | nucleus | DNA replication	ko04110	Cell cycle
Hw03G004248	ntn1	netrin-1-like	2.15133	0.0157926	Up
Hw04G004459	qtra-12624	isopentenyl-diphosphate Delta-isomerase 1	2.18075	6.26078e-06	Up	GO:0004452;GO:0008299;GO:0016787	isopentenyl-diphosphate delta-isomerase activity | isoprenoid biosynthetic process | hydrolase activity	ko00900	Terpenoid backbone biosynthesis
Hw04G004488	ralyl	PREDICTED: RNA-binding Raly-like protein isoform X2	10.4208	1.87147e-11	Up	GO:0003676	nucleic acid binding
Hw04G004537	col15a1	hypothetical protein PHYPO_G00002320	2.33631	1.37966e-28	Up
Hw04G004538	gfod1	glucose-fructose oxidoreductase domain-containing protein 1	3.31138	5.81689e-08	Up
Hw04G004550	myh7	LOW QUALITY PROTEIN: uncharacterized protein LOC115424214	38.2371	2.56701e-40	Up	GO:0003723;GO:0003774;GO:0005515;GO:0005524;GO:0016459;GO:0051015	RNA binding | motor activity | protein binding | ATP binding | myosin complex | actin filament binding	ko04261,ko04530,ko04260	Adrenergic signaling in cardiomyocytes|Tight junction|Cardiac muscle contraction
Hw04G004555	scn5a	sodium channel protein type 4 subunit alpha B-like	3.32973	0.000853248	Up	GO:0001518;GO:0005216;GO:0005248;GO:0005515;GO:0006811;GO:0006814;GO:0016020;GO:0055085	voltage-gated sodium channel complex | ion channel activity | voltage-gated sodium channel activity | protein binding | ion transport | sodium ion transport | membrane | transmembrane transport
Hw04G004737	glur7	hypothetical protein PHYPO_G00004920	3.55351	3.73099e-05	Up	GO:0004970;GO:0005216;GO:0006811;GO:0015276;GO:0016020;GO:0038023	ionotropic glutamate receptor activity | ion channel activity | ion transport | ligand-gated ion channel activity | membrane | signaling receptor activity	ko04080	Neuroactive ligand-receptor interaction
Hw04G004746	drip3	PREDICTED: yrdC domain-containing protein, mitochondrial	2.09564	0.000117582	Up	GO:0003725	double-stranded RNA binding
Hw04G004760	secp43	tRNA selenocysteine 1-associated protein 1-like	2.03053	0.00738329	Up	GO:0003676	nucleic acid binding
Hw04G004785	pde1c	calcium/calmodulin-dependent 3',5'-cyclic nucleotide phosphodiesterase 1C isoform X3	2.529	6.73363e-14	Up	GO:0004114;GO:0007165;GO:0008081	3',5'-cyclic-nucleotide phosphodiesterase activity | signal transduction | phosphoric diester hydrolase activity	ko00230,ko04020	Purine metabolism|Calcium signaling pathway
Hw04G004861	ecm1	extracellular matrix protein 1	2.2357	9.66031e-31	Up	GO:0005576;GO:0005615;GO:0007165	extracellular region | extracellular space | signal transduction
Hw04G004888	myh10	LOW QUALITY PROTEIN: myosin-10-like	2.9939	8.80035e-08	Up	GO:0003774;GO:0005515;GO:0005524;GO:0016459;GO:0051015	motor activity | protein binding | ATP binding | myosin complex | actin filament binding
Hw04G004927	mc4r	LOW QUALITY PROTEIN: adrenocorticotropic hormone receptor-like	31.8772	3.66065e-13	Up	GO:0004930;GO:0004977;GO:0004978;GO:0007186;GO:0016021	G protein-coupled receptor activity | melanocortin receptor activity | corticotropin receptor activity | G protein-coupled receptor signaling pathway | integral component of membrane	ko04080	Neuroactive ligand-receptor interaction
Hw04G004979	syt11	synaptotagmin-11-like	2.81551	1.21157e-05	Up	GO:0016020	membrane
Hw04G005016	pgp1	multidrug resistance protein 1-like	6.87311	0.00893647	Up	GO:0005524;GO:0016021;GO:0016887;GO:0042626;GO:0055085	ATP binding | integral component of membrane | ATPase activity | ATPase-coupled transmembrane transporter activity | transmembrane transport	ko02010	ABC transporters
Hw04G005120	zgc:103671	hypothetical protein PHYPO_G00008610	30.1465	0.000279807	Up
Hw04G005125	ceacam20	carcinoembryonic antigen-related cell adhesion molecule 5-like	18.1308	0.0134181	Up
Hw04G005146	atp1a3	sodium/potassium-transporting ATPase subunit alpha-3	7.89311	2.64172e-28	Up	GO:0000166;GO:0005524;GO:0006813;GO:0008556;GO:0016021	nucleotide binding | ATP binding | potassium ion transport | potassium transmembrane transporter activity, phosphorylative mechanism | integral component of membrane	ko04261,ko04260	Adrenergic signaling in cardiomyocytes|Cardiac muscle contraction
Hw04G005206		PREDICTED: uncharacterized protein LOC108265624	10.2939	0.01028	Up
Hw04G005225	apoc1	hypothetical protein PHYPO_G00009600	2.75358	0.0447979	Up	GO:0005576;GO:0042157	extracellular region | lipoprotein metabolic process
Hw04G005250	unq2487/pro5774	sperm acrosome membrane-associated protein 6 isoform X1	5.85973	2.87738e-13	Up	GO:0007342	fusion of sperm to egg plasma membrane involved in single fertilization
Hw04G005338	si:dkey-158b13.2	triple functional domain protein-like isoform X4	3.26715	1.80919e-14	Up	GO:0005089;GO:0005515;GO:0007411;GO:0007417;GO:0035023	Rho guanyl-nucleotide exchange factor activity | protein binding | axon guidance | central nervous system development | regulation of Rho protein signal transduction
Hw04G005482	kiaa1556	hypothetical protein PHYPO_G00004530	2.5823	0.0360816	Up	GO:0005515	protein binding
Hw04G005506	iro2	iroquois-class homeodomain protein IRX-2 isoform X1	2.24849	0.0218544	Up	GO:0003677;GO:0005634;GO:0006355;GO:0043565	DNA binding | nucleus | regulation of transcription, DNA-templated | sequence-specific DNA binding
Hw04G005559	nov	protein NOV-like	10.8997	5.81102e-79	Up	GO:0005515	protein binding
Hw05G005661	ledgf	hypothetical protein PHYPO_G00174270	2.03778	7.46183e-06	Up
Hw05G005711	cdkn2b	cyclin-dependent kinase 4 inhibitor B-like	4.82496	5.59436e-09	Up	GO:0005515	protein binding	ko04110,ko04350,ko04068	Cell cycle|TGF-beta signaling pathway|FoxO signaling pathway
Hw05G005718		mucin-2-like	20.204	0.0125529	Up
Hw05G005772	galnt17	polypeptide N-acetylgalactosaminyltransferase-like 6 isoform X1	3.71189	0.0466929	Up			ko00512	Mucin type O-Glycan biosynthesis
Hw05G005843	kiaa2027	G protein-regulated inducer of neurite outgrowth 3	17.9478	9.96376e-82	Up
Hw05G005844	ifcr	ovochymase-2-like	6.69232	0.0392215	Up	GO:0004252;GO:0006508	serine-type endopeptidase activity | proteolysis
Hw05G005845	fam13a1	hypothetical protein PHYPO_G00175300	2.27317	1.15682e-10	Up	GO:0007165	signal transduction
Hw05G005942	lat3	LOW QUALITY PROTEIN: large neutral amino acids transporter small subunit 3-like	2.11514	6.59202e-06	Up	GO:0005887;GO:0055085	integral component of plasma membrane | transmembrane transport
Hw05G006036	hdhd4	N-acylneuraminate-9-phosphatase	2.38891	0.0334334	Up	GO:0016787	hydrolase activity	ko00520	Amino sugar and nucleotide sugar metabolism
Hw05G006111	asct1	neutral amino acid transporter A	2.25103	0.000117792	Up	GO:0015293;GO:0016021	symporter activity | integral component of membrane
Hw05G006113	rcjmb04_34j3	PREDICTED: galectin-related protein	2.54483	3.88163e-05	Up	GO:0030246	carbohydrate binding
Hw05G006180	rim1	regulating synaptic membrane exocytosis protein 1 isoform X1	7.5706	2.25274e-10	Up	GO:0005515;GO:0006886;GO:0006887;GO:0016020;GO:0017137;GO:0048786	protein binding | intracellular protein transport | exocytosis | membrane | Rab GTPase binding | presynaptic active zone
Hw05G006184	b3gat2	galactosylgalactosylxylosylprotein 3-beta-glucuronosyltransferase 2	11.1516	1.29142e-19	Up	GO:0015018;GO:0016020	galactosylgalactosylxylosylprotein 3-beta-glucuronosyltransferase activity | membrane	ko00514	Other types of O-glycan biosynthesis
Hw05G006193	fgf8a	fibroblast growth factor 8	38.9799	0.016756	Up	GO:0005104;GO:0005576;GO:0008083;GO:0008543	fibroblast growth factor receptor binding | extracellular region | growth factor activity | fibroblast growth factor receptor signaling pathway	ko04010,ko04810	MAPK signaling pathway|Regulation of actin cytoskeleton
Hw05G006197	cyp17a	cytochrome P450 family 17 subfamily A	5.08545	5.19057e-18	Up	GO:0004508;GO:0005506;GO:0006694;GO:0007548;GO:0016705;GO:0020037;GO:0047442;GO:0055114	steroid 17-alpha-monooxygenase activity | iron ion binding | steroid biosynthetic process | sex differentiation | oxidoreductase activity, acting on paired donors, with incorporation or reduction of molecular oxygen | heme binding | 17-alpha-hydroxyprogesterone aldolase activity | oxidation-reduction process	ko00140	Steroid hormone biosynthesis
Hw05G006199	acdp2	metal transporter CNNM2-like	2.48491	2.94124e-08	Up
Hw05G006280	zax	homeobox protein zampogna-like	2.41824	0.000192828	Up	GO:0003677;GO:0006355;GO:0043565	DNA binding | regulation of transcription, DNA-templated | sequence-specific DNA binding
Hw05G006335	kcnma	calcium-activated potassium channel subunit alpha-1	2.13026	0.0378281	Up	GO:0005216;GO:0006811;GO:0006813;GO:0016020;GO:0055085;GO:0060072	ion channel activity | ion transport | potassium ion transport | membrane | transmembrane transport | large conductance calcium-activated potassium channel activity	ko04270	Vascular smooth muscle contraction
Hw05G006426	kiaa0595	peroxisome proliferator-activated receptor gamma coactivator-related protein 1-like	2.06367	0.0327944	Up	GO:0003676;GO:0003712;GO:0008134	nucleic acid binding | transcription coregulator activity | transcription factor binding
Hw05G006439	pgbd4	piggyBac transposable element-derived protein 3-like isoform X1	5.40046	3.31902e-07	Up
Hw05G006507	egfl9	protein delta homolog 2 isoform X1	4.05964	7.40873e-06	Up	GO:0005509	calcium ion binding
Hw05G006627	bmp5	hypothetical protein PHYPO_G00182400	2.57139	6.32e-14	Up	GO:0008083	growth factor activity	ko04350	TGF-beta signaling pathway
Hw05G006648	nec2	neuroendocrine convertase 2	2.9458	3.55008e-10	Up	GO:0004252;GO:0006508	serine-type endopeptidase activity | proteolysis
Hw05G006738	nrg3	PREDICTED: pro-neuregulin-3, membrane-bound isoform-like isoform X1	2.4699	0.00630376	Up	GO:0005102;GO:0007399	signaling receptor binding | nervous system development	ko04012	ErbB signaling pathway
Hw05G006855	six1b	homeobox protein SIX4-like	2.05051	3.05252e-08	Up	GO:0003677;GO:0006355;GO:0043565	DNA binding | regulation of transcription, DNA-templated | sequence-specific DNA binding
Hw06G006969	pla2r1	macrophage mannose receptor 1-like	4.53334	0.0403956	Up
Hw06G006991	c11orf41	UPF0606 protein KIAA1549L-like isoform X3	4.82947	0.0119382	Up
Hw06G007073	lgals4	PREDICTED: uncharacterized protein LOC108264745	27.518	0.0302834	Up	GO:0030246	carbohydrate binding
Hw06G007103	si:dkey-105e17.1	inhibitory synaptic factor 1	12.2258	2.38701e-10	Up
Hw06G007156	kiaa1377	centrosomal protein of 126 kDa isoform X2	2.68137	3.19391e-08	Up	GO:0005813;GO:0007052;GO:0031122;GO:0097546;GO:1905515	centrosome | mitotic spindle organization | cytoplasmic microtubule organization | ciliary base | non-motile cilium assembly
Hw06G007191	ush1b	PREDICTED: unconventional myosin-VIIa isoform X1	2.05824	4.4311e-12	Up	GO:0003774;GO:0005515;GO:0005524;GO:0005856;GO:0016459;GO:0051015	motor activity | protein binding | ATP binding | cytoskeleton | myosin complex | actin filament binding
Hw06G007252	pi12	neuroserpin	2.2381	4.00176e-05	Up	GO:0005615	extracellular space
Hw06G007253	smv0119	hypothetical protein PHYPO_G00216150	5.48662	5.78857e-05	Up
Hw06G007471	hy3	hydrocephalus-inducing protein homolog	2.544	0.000451616	Up
Hw06G007473	calb2	calretinin-like	8.84306	2.79729e-07	Up	GO:0005509	calcium ion binding
Hw06G007497	rapsn	43 kDa receptor-associated protein of the synapse	11.6498	6.85491e-08	Up	GO:0005515;GO:0007268;GO:0033130;GO:0043495;GO:0045202	protein binding | chemical synaptic transmission | acetylcholine receptor binding | protein membrane anchor | synapse
Hw06G007605	ctrp4	LOW QUALITY PROTEIN: complement C1q tumor necrosis factor-related protein 4-like	3.44057	1.25125e-06	Up	GO:0005515	protein binding
Hw06G007609	si:ch211-264e16.4	PREDICTED: vesicular glutamate transporter 3 isoform X1	7.05838	4.17367e-44	Up	GO:0005887;GO:0055085	integral component of plasma membrane | transmembrane transport
Hw06G007671	si:dkey-21h14.6	hypothetical protein PHYPO_G00213040	3.03096	0.0375316	Up	GO:0006479;GO:0008168	protein methylation | methyltransferase activity
Hw06G007711	coll5	hypothetical protein PHYPO_G00212640	3.2108	1.4589e-24	Up	GO:0005515;GO:0030215	protein binding | semaphorin receptor binding
Hw06G007716	hgf	hepatocyte growth factor	2.10818	0.00308169	Up	GO:0004252;GO:0006508	serine-type endopeptidase activity | proteolysis
Hw06G007766		protein C-ets-1 isoform X1	3.54411	0.00145693	Up
Hw06G007795	lrrc49	leucine-rich repeat-containing protein 49 isoform X1	2.65943	1.38558e-12	Up	GO:0005515	protein binding
Hw06G007808	cd108	semaphorin-7A-like	2.24232	1.48159e-06	Up	GO:0005515;GO:0030215	protein binding | semaphorin receptor binding
Hw06G007817	pgr10	probable G-protein coupled receptor 149	4.80088	1.21091e-05	Up
Hw06G007856	chst8	carbohydrate sulfotransferase 8-like	3.68258	1.6317e-10	Up	GO:0008146;GO:0016021;GO:0016051	sulfotransferase activity | integral component of membrane | carbohydrate biosynthetic process	ko00513	Various types of N-glycan biosynthesis
Hw07G008220	grip2	PREDICTED: LOW QUALITY PROTEIN: glutamate receptor-interacting protein 2-like	2.64425	0.00181488	Up	GO:0005515;GO:0030159	protein binding | receptor signaling complex adaptor activity
Hw07G008258	camk1	hypothetical protein PHYPO_G00230110	6.18603	0.000694245	Up	GO:0003723;GO:0004672;GO:0005524;GO:0006468	RNA binding | protein kinase activity | ATP binding | protein phosphorylation
Hw07G008267	kcnd1	potassium voltage-gated channel subfamily D member 1	8.06799	7.06491e-14	Up	GO:0005216;GO:0005249;GO:0006811;GO:0006813;GO:0008076;GO:0016020;GO:0055085	ion channel activity | voltage-gated potassium channel activity | ion transport | potassium ion transport | voltage-gated potassium channel complex | membrane | transmembrane transport
Hw07G008297	fibcd1	fibrinogen C domain-containing protein 1-like	2.27674	0.0303136	Up
Hw07G008338	rab3c	PREDICTED: ras-related protein Rab-3C isoform X1	3.08693	0.000575969	Up	GO:0003924;GO:0005525	GTPase activity | GTP binding
Hw07G008359	tnfrsf14	uncharacterized protein LOC113634297	2.74992	4.47926e-07	Up	GO:0004888;GO:0005515;GO:0006915;GO:0006955;GO:0007165;GO:0016020	transmembrane signaling receptor activity | protein binding | apoptotic process | immune response | signal transduction | membrane	ko04060,ko05168	Cytokine-cytokine receptor interaction|Herpes simplex infection
Hw07G008454	si:dkey-159f12.3	kazrin-A-like isoform X2	3.26333	7.8735e-14	Up	GO:0005515	protein binding
Hw07G008472	ccp6	PREDICTED: BEN domain-containing protein 5-like isoform X2	2.47847	9.67386e-07	Up	GO:0003677;GO:0045892	DNA binding | negative regulation of transcription, DNA-templated
Hw07G008557	cpne5	PREDICTED: copine-5-like	4.81934	7.08132e-28	Up
Hw07G008691	bec1	claudin-5	2.08995	2.72899e-13	Up	GO:0005198;GO:0005923;GO:0016021	structural molecule activity | bicellular tight junction | integral component of membrane	ko04514,ko04530	Cell adhesion molecules (CAMs)|Tight junction
Hw07G008860	prickle2	prickle-like protein 2	4.78552	7.19804e-19	Up
Hw07G008914	kbp	probable glutamate receptor	3.50828	9.87407e-20	Up	GO:0004970;GO:0005216;GO:0006811;GO:0015276;GO:0016020;GO:0038023	ionotropic glutamate receptor activity | ion channel activity | ion transport | ligand-gated ion channel activity | membrane | signaling receptor activity
Hw07G009025	qcce-10939	leucine-rich repeat LGI family member 3	2.94028	0.00140708	Up	GO:0005515	protein binding
Hw07G009039	acsl6	hypothetical protein PHYPO_G00237020	2.0151	9.7406e-05	Up	GO:0003824	catalytic activity
Hw07G009121	nr5a2	PREDICTED: steroidogenic factor 1-like isoform X1	2.8491	2.43337e-07	Up	GO:0003677;GO:0003700;GO:0003707;GO:0005634;GO:0006355;GO:0008270;GO:0043565	DNA binding | DNA-binding transcription factor activity | steroid hormone receptor activity | nucleus | regulation of transcription, DNA-templated | zinc ion binding | sequence-specific DNA binding
Hw07G009174	star	steroidogenic acute regulatory protein, mitochondrial isoform X2	18.715	1.04686e-93	Up	GO:0005739;GO:0006694;GO:0008289;GO:0015485;GO:0120020	mitochondrion | steroid biosynthetic process | lipid binding | cholesterol binding | cholesterol transfer activity
Hw07G009197		leucine zipper putative tumor suppressor 1-like	27.6669	2.81152e-45	Up	GO:0008017;GO:0044772	microtubule binding | mitotic cell cycle phase transition
Hw08G009215	bdtk	LOW QUALITY PROTEIN: tau-tubulin kinase 1-like	2.52173	0.0320057	Up	GO:0004672;GO:0005524;GO:0006468	protein kinase activity | ATP binding | protein phosphorylation
Hw08G009240	psec0101	fibroblast growth factor-binding protein 2-like	3.47465	2.48528e-06	Up
Hw08G009356	arhgef33	hypothetical protein PHYPO_G00012480	21.3565	4.63545e-08	Up	GO:0005089;GO:0035023	Rho guanyl-nucleotide exchange factor activity | regulation of Rho protein signal transduction
Hw08G009510	gnmt	glycine N-methyltransferase	2.24441	5.21881e-10	Up	GO:0017174	glycine N-methyltransferase activity	ko00260	Glycine, serine and threonine metabolism
Hw08G009558	odc	ornithine decarboxylase-like	2.14787	0.00115209	Up	GO:0003824;GO:0006596	catalytic activity | polyamine biosynthetic process	ko00330,ko00480	Arginine and proline metabolism|Glutathione metabolism
Hw08G009569	c14orf141	latent-transforming growth factor beta-binding protein 2	2.47191	1.97061e-05	Up	GO:0005509	calcium ion binding
Hw08G009586	ad-011	hypothetical protein PHYPO_G00014230	2.90377	1.83493e-09	Up	GO:0016021	integral component of membrane
Hw08G009627	ctl4	hypothetical protein PHYPO_G00161000	4.5907	0.00647563	Up
Hw08G009653	gsteng00020275001	PREDICTED: bone morphogenetic protein 2-like	2.05808	0.0335749	Up	GO:0008083	growth factor activity
Hw08G009769	kiaa1236	kinesin-like protein KIF26A isoform X4	4.55695	2.07116e-19	Up	GO:0003777;GO:0005524;GO:0007018;GO:0008017	microtubule motor activity | ATP binding | microtubule-based movement | microtubule binding
Hw08G009829	mncb-0335	solute carrier family 35 member F4 isoform X2	5.11072	4.31073e-07	Up	GO:0016021;GO:0022857;GO:0055085	integral component of membrane | transmembrane transporter activity | transmembrane transport
Hw08G009883	odc	PREDICTED: mitochondrial 2-oxodicarboxylate carrier isoform X1	4.28368	0.000301896	Up	GO:0022857;GO:0055085	transmembrane transporter activity | transmembrane transport
Hw08G009916	impg1	LOW QUALITY PROTEIN: interphotoreceptor matrix proteoglycan 2-like	47.5771	3.15141e-43	Up	GO:0007601	visual perception
Hw08G009920	sox-11	transcription factor SOX-11-like	3.60817	4.81188e-25	Up	GO:0003700	DNA-binding transcription factor activity
Hw08G009969	tmem151b	transmembrane protein 151B-like	2.3993	0.000371752	Up
Hw08G010017	gig29	sodium/bile acid cotransporter-like	8.96157	6.10492e-07	Up	GO:0008508;GO:0015721;GO:0016020	bile acid:sodium symporter activity | bile acid and bile salt transport | membrane
Hw08G010019	mthfc	hypothetical protein PHYPO_G00017940	2.06647	1.57261e-10	Up	GO:0003824;GO:0004329;GO:0004488;GO:0005524;GO:0055114	catalytic activity | formate-tetrahydrofolate ligase activity | methylenetetrahydrofolate dehydrogenase (NADP+) activity | ATP binding | oxidation-reduction process	ko00670	One carbon pool by folate
Hw08G010025	pak6	serine/threonine-protein kinase PAK 6-like	4.52837	6.21794e-20	Up	GO:0004672;GO:0004674;GO:0005524;GO:0006468	protein kinase activity | protein serine/threonine kinase activity | ATP binding | protein phosphorylation	ko04810,ko04012,ko04510	Regulation of actin cytoskeleton|ErbB signaling pathway|Focal adhesion
Hw08G010215		titin-like	26.0977	9.48758e-18	Up	GO:0005102;GO:0016021;GO:0016529	signaling receptor binding | integral component of membrane | sarcoplasmic reticulum
Hw08G010228	gsc	homeobox protein goosecoid	6.62682	0.00203356	Up	GO:0003677;GO:0006355;GO:0043565	DNA binding | regulation of transcription, DNA-templated | sequence-specific DNA binding
Hw09G010353	nbla10363	leucine-rich repeat neuronal protein 3	3.25879	3.74887e-18	Up	GO:0005515	protein binding
Hw09G010391	lcat	phosphatidylcholine-sterol acyltransferase	2.49216	0.0468915	Up	GO:0006629;GO:0008374	lipid metabolic process | O-acyltransferase activity	ko00564	Glycerophospholipid metabolism
Hw09G010432	spon1	PREDICTED: spondin-1-like isoform X2	2.27111	4.19732e-08	Up
Hw09G010433	spon1	spondin-1-like	2.41074	3.10145e-17	Up
Hw09G010536	slc7a5	large neutral amino acids transporter small subunit 1	3.60007	4.25778e-08	Up	GO:0006865;GO:0016020;GO:0016021;GO:0022857;GO:0055085	amino acid transport | membrane | integral component of membrane | transmembrane transporter activity | transmembrane transport	ko04150	mTOR signaling pathway
Hw09G010583	cxcdc1	protein lin-54 homolog isoform X1	2.52172	0.000705334	Up
Hw09G010672	bhlha47	achaete-scute homolog 5-like	10.9129	0.0104254	Up	GO:0003677;GO:0006357;GO:0046983	DNA binding | regulation of transcription by RNA polymerase II | protein dimerization activity
Hw09G010690	map1l	microtubule-associated protein 1B-like isoform X1	2.93998	5.6333e-13	Up	GO:0000226;GO:0005874;GO:0008017	microtubule cytoskeleton organization | microtubule | microtubule binding
Hw09G010815	vegf	vascular endothelial growth factor B isoform X2	3.28995	1.82965e-09	Up	GO:0008083;GO:0008201;GO:0016020	growth factor activity | heparin binding | membrane
Hw09G010841	gabra4	PREDICTED: gamma-aminobutyric acid receptor subunit alpha-4	3.29419	1.25853e-05	Up	GO:0004888;GO:0004890;GO:0005216;GO:0005230;GO:0006811;GO:0016020;GO:0016021;GO:0034220	transmembrane signaling receptor activity | GABA-A receptor activity | ion channel activity | extracellular ligand-gated ion channel activity | ion transport | membrane | integral component of membrane | ion transmembrane transport	ko04080	Neuroactive ligand-receptor interaction
Hw09G010879	bhlhb37	PREDICTED: transcription factor HES-4-B-like	8.46158	0.0165982	Up	GO:0000122;GO:0003677;GO:0005634;GO:0007219;GO:0046983	negative regulation of transcription by RNA polymerase II | DNA binding | nucleus | Notch signaling pathway | protein dimerization activity
Hw09G010962	pctpl	START domain-containing protein 10-like	2.35804	5.52228e-08	Up	GO:0008289	lipid binding
Hw09G010967	ankrd58	ankyrin repeat domain-containing protein SOWAHD	4.06533	4.69205e-05	Up	GO:0005515	protein binding
Hw09G010999	glur1	glutamate receptor 1-like isoform X3	3.86372	1.94065e-06	Up	GO:0004970;GO:0015276;GO:0016020	ionotropic glutamate receptor activity | ligand-gated ion channel activity | membrane	ko04080	Neuroactive ligand-receptor interaction
Hw09G011004	wnt-8	PREDICTED: protein Wnt-8a-like	26.001	6.26784e-09	Up	GO:0005102;GO:0005576;GO:0007275;GO:0016055	signaling receptor binding | extracellular region | multicellular organism development | Wnt signaling pathway	ko04810	Regulation of actin cytoskeleton
Hw09G011269	zgc:110128	LOW QUALITY PROTEIN: receptor expression-enhancing protein 2-like	2.14093	0.00402576	Up
Hw09G011422	glrb	hypothetical protein PHYPO_G00218930	3.01196	2.61672e-18	Up	GO:0003712;GO:0005230;GO:0006811;GO:0008134;GO:0016021	transcription coregulator activity | extracellular ligand-gated ion channel activity | ion transport | transcription factor binding | integral component of membrane	ko04080	Neuroactive ligand-receptor interaction
Hw09G011440	par4	proteinase-activated receptor 4	2.31486	0.0270879	Up	GO:0004930;GO:0007186;GO:0007596;GO:0015057;GO:0016021;GO:0070493	G protein-coupled receptor activity | G protein-coupled receptor signaling pathway | blood coagulation | thrombin-activated receptor activity | integral component of membrane | thrombin-activated receptor signaling pathway	ko04080	Neuroactive ligand-receptor interaction
Hw10G011488	star	steroidogenic acute regulatory protein, mitochondrial-like	2.01517	7.18224e-07	Up	GO:0005739;GO:0006694;GO:0008289;GO:0015485;GO:0120020	mitochondrion | steroid biosynthetic process | lipid binding | cholesterol binding | cholesterol transfer activity
Hw10G011549	oat	hypothetical protein PHYPO_G00039040	2.23674	0.00147402	Up	GO:0003824;GO:0004587;GO:0008483;GO:0030170	catalytic activity | ornithine-oxo-acid transaminase activity | transaminase activity | pyridoxal phosphate binding	ko00330	Arginine and proline metabolism
Hw10G011571	armc4	LOW QUALITY PROTEIN: armadillo repeat-containing protein 4	2.53336	3.07963e-10	Up	GO:0005515	protein binding
Hw10G011572	c10orf48	homeobox protein Mohawk isoform X4	3.05515	5.54968e-22	Up	GO:0003677;GO:0006355;GO:0043565	DNA binding | regulation of transcription, DNA-templated | sequence-specific DNA binding
Hw10G011573	mkx	homeobox protein Mohawk isoform X1	2.09549	1.73311e-08	Up
Hw10G011574		PREDICTED: uncharacterized protein LOC107672441 isoform X1	3.23639	0.00442607	Up
Hw10G011623	hucep-15	hypothetical protein PHYPO_G00038590	3.54626	0.0110227	Up	GO:0004089;GO:0008270	carbonate dehydratase activity | zinc ion binding
Hw10G011657	3ost3b1	heparan sulfate glucosamine 3-O-sulfotransferase 3A1-like	7.74372	4.6743e-66	Up	GO:0008146	sulfotransferase activity	ko00534	Glycosaminoglycan biosynthesis - heparan sulfate / heparin
Hw10G011658	3ost3b1	heparan sulfate glucosamine 3-O-sulfotransferase 3A1-like	6.90234	6.0754e-20	Up	GO:0008146	sulfotransferase activity	ko00534	Glycosaminoglycan biosynthesis - heparan sulfate / heparin
Hw10G011661	3ost3b1	heparan sulfate glucosamine 3-O-sulfotransferase 3B1-like	4.22533	1.89301e-35	Up	GO:0008146	sulfotransferase activity	ko00534	Glycosaminoglycan biosynthesis - heparan sulfate / heparin
Hw10G011677	fmn2	LOW QUALITY PROTEIN: formin-2	2.99523	0.00541013	Up
Hw10G011679	chrm3	muscarinic acetylcholine receptor M3	5.44934	5.4541e-10	Up	GO:0004930;GO:0007186;GO:0016021	G protein-coupled receptor activity | G protein-coupled receptor signaling pathway | integral component of membrane	ko04020,ko04810,ko04080	Calcium signaling pathway|Regulation of actin cytoskeleton|Neuroactive ligand-receptor interaction
Hw10G011681	ryr2	ryanodine receptor 2 isoform X1	2.03583	0.0122242	Up	GO:0005216;GO:0005219;GO:0005262;GO:0005509;GO:0005515;GO:0006811;GO:0006874;GO:0016020;GO:0016021;GO:0055085;GO:0070588	ion channel activity | ryanodine-sensitive calcium-release channel activity | calcium channel activity | calcium ion binding | protein binding | ion transport | cellular calcium ion homeostasis | membrane | integral component of membrane | transmembrane transport | calcium ion transmembrane transport	ko04261,ko04020,ko04260	Adrenergic signaling in cardiomyocytes|Calcium signaling pathway|Cardiac muscle contraction
Hw10G011696	fdxr	NADPH:adrenodoxin oxidoreductase, mitochondrial isoform X1	2.17467	1.62939e-06	Up	GO:0016491;GO:0055114	oxidoreductase activity | oxidation-reduction process
Hw10G011782	tacstd1	epithelial cell adhesion molecule-like isoform X2	10.0029	0.00314686	Up
Hw10G011786	fshr	hypothetical protein PHYPO_G00037270	2.15328	3.96272e-07	Up	GO:0004930;GO:0004963;GO:0007186;GO:0016021;GO:0016500	G protein-coupled receptor activity | follicle-stimulating hormone receptor activity | G protein-coupled receptor signaling pathway | integral component of membrane | protein-hormone receptor activity	ko04080	Neuroactive ligand-receptor interaction
Hw10G011788	nrxn1a	neurexin-1a isoform X8	3.40929	3.61033e-10	Up			ko04514	Cell adhesion molecules (CAMs)
Hw10G011809	kif19a	ATP-binding cassette sub-family A member 5	4.68302	6.07017e-09	Up	GO:0003777;GO:0007018	microtubule motor activity | microtubule-based movement
Hw10G011835	bambi	BMP and activin membrane-bound inhibitor homolog	2.2068	2.84699e-09	Up	GO:0030512;GO:0090263	negative regulation of transforming growth factor beta receptor signaling pathway | positive regulation of canonical Wnt signaling pathway	ko04350,ko04310	TGF-beta signaling pathway|Wnt signaling pathway
Hw10G011858	grin2c	LOW QUALITY PROTEIN: glutamate receptor ionotropic, NMDA 2C-like	34.4348	9.10475e-08	Up	GO:0004970;GO:0005216;GO:0006811;GO:0015276;GO:0016020;GO:0038023	ionotropic glutamate receptor activity | ion channel activity | ion transport | ligand-gated ion channel activity | membrane | signaling receptor activity	ko04020,ko04080	Calcium signaling pathway|Neuroactive ligand-receptor interaction
Hw10G011873	prss12	Neurotrypsin	9.96204	9.21239e-18	Up	GO:0005044;GO:0016020	scavenger receptor activity | membrane
Hw10G011926	tectb	beta-tectorin isoform X1	11.4707	2.35772e-07	Up
Hw10G011942	im:7155161	Tudor domain-containing protein 1	4.23586	1.69953e-28	Up	GO:0005509;GO:0005604;GO:0005615	calcium ion binding | basement membrane | extracellular space
Hw10G011951	nrg3	pro-neuregulin-3, membrane-bound isoform-like isoform X1	4.33582	4.31399e-08	Up	GO:0005102;GO:0007399	signaling receptor binding | nervous system development	ko04012	ErbB signaling pathway
Hw10G011958	gabrp	gamma-aminobutyric acid receptor subunit pi-like isoform X2	10.8648	7.42618e-14	Up	GO:0004888;GO:0005216;GO:0005230;GO:0006811;GO:0016021;GO:0034220	transmembrane signaling receptor activity | ion channel activity | extracellular ligand-gated ion channel activity | ion transport | integral component of membrane | ion transmembrane transport
Hw10G012031	slrr4b	LOW QUALITY PROTEIN: chondroadherin-like protein	6.68598	5.52414e-22	Up	GO:0005515	protein binding
Hw10G012049	t05h10.2	uncharacterized protein LOC113637129	2.13669	0.0135875	Up	GO:0003677;GO:0006281;GO:0008270	DNA binding | DNA repair | zinc ion binding
Hw10G012126	carp	ankyrin repeat domain-containing protein 1-like isoform X1	4.59736	1.83499e-12	Up	GO:0005515	protein binding
Hw10G012133	girk1	G protein-activated inward rectifier potassium channel 1-like	8.75623	3.90168e-14	Up	GO:0005242;GO:0006813;GO:0015467;GO:0016020;GO:0016021	inward rectifier potassium channel activity | potassium ion transport | G-protein activated inward rectifier potassium channel activity | membrane | integral component of membrane
Hw10G012176	bsk146	PREDICTED: serine/threonine-protein kinase SBK1-like	2.41894	0.000794693	Up	GO:0004672;GO:0004674;GO:0005524;GO:0006468	protein kinase activity | protein serine/threonine kinase activity | ATP binding | protein phosphorylation
Hw10G012182	unq9235/pro31996	WAP, Kazal, immunoglobulin, Kunitz and NTR domain-containing protein 2-like	14.904	1.02701e-14	Up	GO:0004867;GO:0005515	serine-type endopeptidase inhibitor activity | protein binding
Hw10G012212	kiaa1220	hypothetical protein PHYPO_G00029940	10.935	5.13913e-12	Up	GO:0004970;GO:0005216;GO:0006811;GO:0015276;GO:0016020;GO:0038023	ionotropic glutamate receptor activity | ion channel activity | ion transport | ligand-gated ion channel activity | membrane | signaling receptor activity	ko04080	Neuroactive ligand-receptor interaction
Hw10G012257		uncharacterized protein LOC113658482	2.04856	1.13702e-06	Up
Hw10G012371	rhogap2	rho GTPase-activating protein 22-like isoform X2	2.4169	0.0140441	Up	GO:0007165	signal transduction
Hw10G012396	ags1	hypothetical protein PHYPO_G00031200	17.1482	2.97969e-14	Up	GO:0003924;GO:0005525;GO:0007165;GO:0016020	GTPase activity | GTP binding | signal transduction | membrane
Hw10G012399	dnt2	5'(3')-deoxyribonucleotidase, mitochondrial isoform X2	3.84575	5.90569e-09	Up	GO:0008253;GO:0009264	5'-nucleotidase activity | deoxyribonucleotide catabolic process	ko00230,ko00240,ko00760	Purine metabolism|Pyrimidine metabolism|Nicotinate and nicotinamide metabolism
Hw10G012492	dlx3	homeobox protein DLX-3	15.7646	1.22996e-06	Up	GO:0003677;GO:0006355;GO:0043565	DNA binding | regulation of transcription, DNA-templated | sequence-specific DNA binding
Hw10G012519	kiaa0740	hypothetical protein PHYPO_G00033090	2.18536	0.0173176	Up	GO:0003924;GO:0005515;GO:0005525;GO:0007264	GTPase activity | protein binding | GTP binding | small GTPase mediated signal transduction	ko04120	Ubiquitin mediated proteolysis
Hw10G012562	sdk2	hypothetical protein PHYPO_G00039600	3.02158	3.55608e-12	Up	GO:0005515	protein binding
Hw11G012677	rerg	PREDICTED: ras-related and estrogen-regulated growth inhibitor-like isoform X1	2.17458	0.00527319	Up	GO:0003924;GO:0005525;GO:0007165;GO:0016020	GTPase activity | GTP binding | signal transduction | membrane
Hw11G012680	muc5ac	mucin-5AC-like	21.5033	0.00734883	Up	GO:0005515	protein binding
Hw11G012681			28.5943	0.00380097	Up
Hw11G012683	muc2	mucin-2-like	26.5473	0.000432812	Up	GO:0005515	protein binding
Hw11G012729		hypothetical protein PHYPO_G00029230	53.6634	1.14019e-15	Up
Hw11G012730	amh	anti-Mullerian hormone	137.977	1.31499e-275	Up	GO:0008083;GO:0008406	growth factor activity | gonad development	ko04060,ko04350	Cytokine-cytokine receptor interaction|TGF-beta signaling pathway
Hw11G012800	caspr5	contactin-associated protein-like 5 isoform X1	2.91792	1.96504e-09	Up
Hw11G012805	slc4a10	hypothetical protein PHYPO_G00028440	2.16458	1.52743e-08	Up	GO:0005452;GO:0006820;GO:0008509;GO:0016020;GO:0016021	inorganic anion exchanger activity | anion transport | anion transmembrane transporter activity | membrane | integral component of membrane
Hw11G012823	kiaa1042	trafficking kinesin-binding protein 1-like isoform X3	2.1026	0.00843263	Up
Hw11G012846		uncharacterized protein LOC113638582	5.41412	1.10944e-10	Up
Hw11G012850	slc1a7	excitatory amino acid transporter 5-like	5.88669	0.000336144	Up	GO:0015293;GO:0016021	symporter activity | integral component of membrane
Hw11G012925	c3orf16	protein ANKUB1	13.8987	0.0202727	Up	GO:0005515	protein binding
Hw11G012999	yjefn3	PREDICTED: yjeF N-terminal domain-containing protein 3-like	3.73414	0.0451907	Up
Hw11G013066	qtsa-17783	LOW QUALITY PROTEIN: calreticulin-like	2.50536	3.21911e-05	Up	GO:0005509;GO:0005515;GO:0005783;GO:0006457;GO:0051082	calcium ion binding | protein binding | endoplasmic reticulum | protein folding | unfolded protein binding	ko04141,ko04145	Protein processing in endoplasmic reticulum|Phagosome
Hw11G013086	c19orf64	PREDICTED: PDZ domain-containing protein GIPC3-like isoform X1	6.75588	8.0972e-14	Up	GO:0005515	protein binding
Hw11G013087	gramd3	GRAM domain-containing protein 2B-like isoform X3	2.00395	0.00287902	Up
Hw11G013210	tmc3	transmembrane channel-like protein 3 isoform X2	4.2208	7.12164e-21	Up	GO:0005887;GO:0016021	integral component of plasma membrane | integral component of membrane
Hw11G013275	mef2a	LOW QUALITY PROTEIN: myocyte-specific enhancer factor 2A-like	3.29481	6.28784e-08	Up	GO:0000977;GO:0003677;GO:0045944;GO:0046983	RNA polymerase II regulatory region sequence-specific DNA binding | DNA binding | positive regulation of transcription by RNA polymerase II | protein dimerization activity
Hw11G013278	gpr137ba	integral membrane protein GPR137B	3.29242	1.8001e-08	Up
Hw12G013647	cyp51	lanosterol 14-alpha demethylase	2.81847	0.00137881	Up	GO:0004497;GO:0005506;GO:0016705;GO:0020037;GO:0055114	monooxygenase activity | iron ion binding | oxidoreductase activity, acting on paired donors, with incorporation or reduction of molecular oxygen | heme binding | oxidation-reduction process	ko00100	Steroid biosynthesis
Hw12G013737		lymphocyte antigen 6D isoform X1	3.66341	2.29823e-18	Up
Hw12G013749	salp	KH domain-containing, RNA-binding, signal transduction-associated protein 3 isoform X2	3.69096	1.37485e-09	Up	GO:0003676;GO:0003723	nucleic acid binding | RNA binding
Hw12G013784		PREDICTED: beta-synuclein	4.18018	0.0407458	Up	GO:0005737	cytoplasm
Hw12G013799	gpx3	glutathione peroxidase 3	6.12976	2.85699e-10	Up	GO:0004602;GO:0006979;GO:0055114	glutathione peroxidase activity | response to oxidative stress | oxidation-reduction process	ko00480,ko00590	Glutathione metabolism|Arachidonic acid metabolism
Hw12G013802	prlts	hypothetical protein PHYPO_G00240480	17.3077	8.35708e-53	Up
Hw12G013819	syngap1	ras/Rap GTPase-activating protein SynGAP-like isoform X1	2.10836	0.0054174	Up
Hw12G013945	ky	LOW QUALITY PROTEIN: kyphoscoliosis peptidase-like	15.082	0.00864998	Up
Hw12G013962	spock	testican-1 isoform X2	4.87114	3.12434e-28	Up	GO:0005509;GO:0005515	calcium ion binding | protein binding
Hw12G013968	fgf18	fibroblast growth factor 18-like	2.98542	6.23111e-19	Up	GO:0005104;GO:0005576;GO:0008083;GO:0008543	fibroblast growth factor receptor binding | extracellular region | growth factor activity | fibroblast growth factor receptor signaling pathway	ko04010,ko04810	MAPK signaling pathway|Regulation of actin cytoskeleton
Hw12G013980	c5orf57	PREDICTED: protein FAM196B	5.73441	7.21799e-20	Up
Hw12G013984	kchip1	Kv channel-interacting protein 1 isoform X2	27.0284	6.35485e-41	Up	GO:0005509	calcium ion binding
Hw12G014087	fjx1	four-jointed box protein 1	4.37016	7.8339e-21	Up
Hw12G014088	trim44	hypothetical protein PHYPO_G00243400	2.49876	2.00628e-06	Up
Hw12G014194	ata3	sodium-coupled neutral amino acid transporter 4-like	3.09378	2.41596e-14	Up
Hw12G014325	gpcr135	relaxin-3 receptor 1-like	2.15267	1.60172e-06	Up	GO:0003677;GO:0004930;GO:0006313;GO:0007186;GO:0015074;GO:0016021	DNA binding | G protein-coupled receptor activity | transposition, DNA-mediated | G protein-coupled receptor signaling pathway | DNA integration | integral component of membrane	ko04080	Neuroactive ligand-receptor interaction
Hw12G014390	bmb	protein brambleberry-like	2.74868	1.58628e-06	Up
Hw12G014406	tm14	fibulin-7-like isoform X1	18.1421	0.000212123	Up	GO:0005509	calcium ion binding
Hw12G014433		centrosome-associated protein CEP250-like	5.30602	3.44484e-11	Up
Hw12G014545	cyp11a1	cytochrome P450 cholesterol side chain cleavage	4.03555	1.60253e-21	Up	GO:0005506;GO:0005739;GO:0006700;GO:0008386;GO:0016705;GO:0020037;GO:0055114	iron ion binding | mitochondrion | C21-steroid hormone biosynthetic process | cholesterol monooxygenase (side-chain-cleaving) activity | oxidoreductase activity, acting on paired donors, with incorporation or reduction of molecular oxygen | heme binding | oxidation-reduction process	ko00140	Steroid hormone biosynthesis
Hw12G014554	gas2	growth arrest-specific protein 2	3.01996	7.91256e-15	Up	GO:0005515;GO:0005856;GO:0006915;GO:0008017	protein binding | cytoskeleton | apoptotic process | microtubule binding
Hw12G014579	irx2a	iroquois-class homeodomain protein IRX-5-like	2.77005	0.0285408	Up	GO:0003677;GO:0005634;GO:0006355;GO:0043565	DNA binding | nucleus | regulation of transcription, DNA-templated | sequence-specific DNA binding
Hw13G014593	slc7a14a	probable cationic amino acid transporter	4.62107	0.000860725	Up	GO:0016020;GO:0055085	membrane | transmembrane transport
Hw13G014652	unq778/pro1572	claudin-18-like	10.8386	0.0376587	Up	GO:0005198;GO:0005923;GO:0016021	structural molecule activity | bicellular tight junction | integral component of membrane	ko04514,ko04530	Cell adhesion molecules (CAMs)|Tight junction
Hw13G014714	kiaa1568	roundabout homolog 2 isoform X8	2.15517	5.39882e-07	Up
Hw13G014770	bcl8b	neurobeachin-like isoform X5	3.35125	0.0044246	Up	GO:0005515	protein binding
Hw13G014857		PREDICTED: putative ferric-chelate reductase 1	25.0135	9.17238e-77	Up
Hw13G014858	kiaa0605	ADAMTS-like protein 2 isoform X5	13.7289	1.75442e-102	Up	GO:0008233	peptidase activity
Hw13G014890		myelin-associated glycoprotein-like	2.21052	0.00247551	Up
Hw13G014940	rhou	Rho-related GTP-binding protein RhoU	3.19822	5.5733e-15	Up	GO:0003924;GO:0005525;GO:0007264	GTPase activity | GTP binding | small GTPase mediated signal transduction
Hw13G014957	igsf4d	cell adhesion molecule 2 isoform X3	2.104	0.00886968	Up
Hw13G015038	sert	Sodium-dependent serotonin transporter	4.60701	1.01255e-11	Up	GO:0005328;GO:0016021	neurotransmitter:sodium symporter activity | integral component of membrane
Hw13G015078	msi2	hypothetical protein PHYPO_G00053230	2.10435	1.02719e-06	Up	GO:0003676;GO:0003723	nucleic acid binding | RNA binding	ko03015	mRNA surveillance pathway
Hw13G015094	nir1	membrane-associated phosphatidylinositol transfer protein 3-like	11.9381	1.08268e-17	Up	GO:0005548;GO:0015914;GO:0046872	phospholipid transporter activity | phospholipid transport | metal ion binding
Hw13G015095	nir1	membrane-associated phosphatidylinositol transfer protein 3-like isoform X2	2.49811	8.77028e-09	Up	GO:0005548;GO:0015914;GO:0046872	phospholipid transporter activity | phospholipid transport | metal ion binding
Hw13G015101	rtn4rl1	hypothetical protein PHYPO_G00053040	3.75035	5.71285e-07	Up	GO:0005515	protein binding
Hw13G015133		seizure protein 6 homolog isoform X7	5.20576	5.89406e-28	Up
Hw13G015136	sez6	seizure protein 6 homolog isoform X1	4.81923	9.18662e-23	Up
Hw13G015177	cox7a3	cytochrome c oxidase subunit 7A2, mitochondrial-like	2.05122	0.0223739	Up	GO:0004129;GO:0005746;GO:0009055	cytochrome-c oxidase activity | mitochondrial respirasome | electron transfer activity
Hw13G015194	asct2	neutral amino acid transporter B(0)	2.15958	9.01405e-06	Up	GO:0015293;GO:0016021	symporter activity | integral component of membrane
Hw13G015378		LOW QUALITY PROTEIN: apolipoprotein A-IV-like	32.4076	0.00184645	Up
Hw13G015401	zgc:101725	hypothetical protein PHYPO_G00051710	80.1252	4.28277e-138	Up	GO:0004252;GO:0005044;GO:0006508;GO:0016020	serine-type endopeptidase activity | scavenger receptor activity | proteolysis | membrane
Hw13G015405	zgc:55675	zinc finger and BTB domain-containing protein 16-A-like	2.04872	9.26303e-13	Up	GO:0005515	protein binding
Hw13G015409	rics	LOW QUALITY PROTEIN: rho GTPase-activating protein 32-like	9.91856	6.18275e-17	Up	GO:0005515;GO:0007165;GO:0035091	protein binding | signal transduction | phosphatidylinositol binding
Hw13G015440	inap	uncharacterized protein LOC113660509 isoform X1	38.1275	2.9395e-30	Up	GO:0005515	protein binding
Hw13G015508	sdr40c1	uncharacterized protein LOC113069388 isoform X1	50.1522	4.44479e-44	Up
Hw13G015535	unq715/pro1378	protein FAM131A	5.59051	8.98294e-24	Up
Hw13G015538	chrd	LOW QUALITY PROTEIN: chordin	2.14495	9.54393e-13	Up	GO:0005515;GO:0007275	protein binding | multicellular organism development	ko04350	TGF-beta signaling pathway
Hw14G015631	kcna2	potassium voltage-gated channel subfamily A member 7-like	14.1928	0.00135127	Up	GO:0005216;GO:0005249;GO:0005515;GO:0006811;GO:0006813;GO:0008076;GO:0016020;GO:0051260;GO:0055085	ion channel activity | voltage-gated potassium channel activity | protein binding | ion transport | potassium ion transport | voltage-gated potassium channel complex | membrane | protein homooligomerization | transmembrane transport
Hw14G015776	accn1	acid-sensing ion channel 2 isoform X2	2.56348	0.0474416	Up	GO:0005272;GO:0006814;GO:0015280;GO:0016020;GO:0016021	sodium channel activity | sodium ion transport | ligand-gated sodium channel activity | membrane | integral component of membrane
Hw14G015814	acly	ATP-citrate synthase isoform X3	3.07591	0.00448975	Up	GO:0003824;GO:0046912;GO:0048037	catalytic activity | transferase activity, transferring acyl groups, acyl groups converted into alkyl on transfer | cofactor binding	ko00020	Citrate cycle (TCA cycle)
Hw14G015853	gja7	gap junction gamma-1 protein-like	11.8493	4.27021e-13	Up	GO:0005922;GO:0007154	connexin complex | cell communication
Hw14G015859	cacnb1	PREDICTED: voltage-dependent L-type calcium channel subunit beta-1 isoform X4	2.3431	0.0300353	Up
Hw14G015884	syngr1	synaptogyrin-1-like isoform X1	5.52506	8.19511e-07	Up	GO:0016020	membrane
Hw14G015999	cacng1	voltage-dependent calcium channel gamma-1 subunit-like	20.1775	6.18787e-12	Up	GO:0005245;GO:0005891;GO:0006816;GO:0016020;GO:0016021;GO:0070588	voltage-gated calcium channel activity | voltage-gated calcium channel complex | calcium ion transport | membrane | integral component of membrane | calcium ion transmembrane transport	ko04010,ko04261,ko04260	MAPK signaling pathway|Adrenergic signaling in cardiomyocytes|Cardiac muscle contraction
Hw14G016028	zgc:85736	protein tweety homolog 2 isoform X2	2.20141	2.00096e-14	Up	GO:0016021	integral component of membrane
Hw14G016047	bsk146	serine/threonine-protein kinase SBK1-like	2.16573	3.45096e-07	Up	GO:0004672;GO:0004674;GO:0005524;GO:0006468	protein kinase activity | protein serine/threonine kinase activity | ATP binding | protein phosphorylation
Hw14G016058	ldlr	LOW QUALITY PROTEIN: low-density lipoprotein receptor	2.24775	8.09008e-05	Up	GO:0005509;GO:0005515	calcium ion binding | protein binding	ko04144	Endocytosis
Hw14G016075	metrnl	meteorin-like protein	5.03031	0.0429316	Up
Hw14G016076	aqp8	PREDICTED: aquaporin-8-like	9.58411	0.000843913	Up	GO:0015267;GO:0016020;GO:0055085	channel activity | membrane | transmembrane transport
Hw14G016099	unq9235/pro31996	WAP, Kazal, immunoglobulin, Kunitz and NTR domain-containing protein 2-like	4.47853	6.51212e-16	Up	GO:0004867;GO:0005515;GO:0005576;GO:0030414	serine-type endopeptidase inhibitor activity | protein binding | extracellular region | peptidase inhibitor activity
Hw14G016101	bmerb1	PREDICTED: uncharacterized protein C16orf45-like isoform X3	11.7864	7.83956e-16	Up
Hw14G016119	zgc:136506	phenylalanine--tRNA ligase alpha subunit	2.0071	0.00079724	Up	GO:0000049;GO:0000166;GO:0004812;GO:0004826;GO:0005524;GO:0005737;GO:0006432;GO:0043039	tRNA binding | nucleotide binding | aminoacyl-tRNA ligase activity | phenylalanine-tRNA ligase activity | ATP binding | cytoplasm | phenylalanyl-tRNA aminoacylation | tRNA aminoacylation	ko00970	Aminoacyl-tRNA biosynthesis
Hw14G016158	nherf2	PREDICTED: Na(+)/H(+) exchange regulatory cofactor NHE-RF2-like	2.20406	0.00711252	Up	GO:0005515;GO:0060090	protein binding | molecular adaptor activity
Hw14G016211	prkca	hypothetical protein PHYPO_G00045780	2.18202	6.6605e-11	Up	GO:0035556	intracellular signal transduction	ko04540,ko04370,ko04916,ko04261,ko04270,ko04510,ko04070,ko04310,ko04010,ko04912,ko04530,ko04933,ko04012,ko04020,ko04150	Gap junction|VEGF signaling pathway|Melanogenesis|Adrenergic signaling in cardiomyocytes|Vascular smooth muscle contraction|Focal adhesion|Phosphatidylinositol signaling system|Wnt signaling pathway|MAPK signaling pathway|GnRH signaling pathway|Tight junction|AGE-RAGE signaling pathway in diabetic complications|ErbB signaling pathway|Calcium signaling pathway|mTOR signaling pathway
Hw14G016324	stk32b	PREDICTED: serine/threonine-protein kinase 32B isoform X1	6.78504	9.15617e-05	Up	GO:0004672;GO:0005524;GO:0006468	protein kinase activity | ATP binding | protein phosphorylation
Hw14G016352	pim3	PREDICTED: serine/threonine-protein kinase akt-1-like	5.05324	9.51761e-29	Up			ko04080	Neuroactive ligand-receptor interaction
Hw14G016492		hypothetical protein PHYPO_G00048240	9.55247	0.0067977	Up
Hw14G016554	kiaa1120	PREDICTED: voltage-dependent T-type calcium channel subunit alpha-1I-like	2.21082	0.000114882	Up	GO:0005216;GO:0005891;GO:0006811;GO:0008332;GO:0016020;GO:0019228;GO:0030317;GO:0055085;GO:0070509	ion channel activity | voltage-gated calcium channel complex | ion transport | low voltage-gated calcium channel activity | membrane | neuronal action potential | flagellated sperm motility | transmembrane transport | calcium ion import	ko04020,ko04010	Calcium signaling pathway|MAPK signaling pathway
Hw15G016665	gdf6a	growth differentiation factor 6a	46.8422	9.39006e-300	Up	GO:0008083	growth factor activity	ko04350	TGF-beta signaling pathwa
Hw15G016666	ppef2	serine/threonine-protein phosphatase with EF-hands 2	6.84522	4.09993e-27	Up	GO:0005509;GO:0016787	calcium ion binding | hydrolase activity
Hw15G016779	zgc:92761	CUGBP Elav-like family member 4 isoform X3	12.9098	3.39456e-15	Up	GO:0003676;GO:0003723	nucleic acid binding | RNA binding
Hw15G016815	npdc-1	neural proliferation differentiation and control protein 1-like	3.59262	1.07093e-27	Up	GO:0016021	integral component of membrane
Hw15G016874	unc5h4	netrin receptor UNC5D-like isoform X1	10.7965	0.000134832	Up	GO:0005042;GO:0016021;GO:0038007	netrin receptor activity | integral component of membrane | netrin-activated signaling pathway
Hw15G016907	hsc40	dnaJ homolog subfamily B member 5-like	3.40391	2.52654e-06	Up	GO:0006457;GO:0051082	protein folding | unfolded protein binding
Hw15G016958	noe1	noelin-like isoform X1	8.65479	5.05647e-13	Up	GO:0007399	nervous system development
Hw15G017050	mkp2	Dual specificity protein phosphatase 4	3.483	1.31518e-07	Up	GO:0004725;GO:0006470;GO:0008138;GO:0016311;GO:0016791;GO:0017017	protein tyrosine phosphatase activity | protein dephosphorylation | protein tyrosine/serine/threonine phosphatase activity | dephosphorylation | phosphatase activity | MAP kinase tyrosine/serine/threonine phosphatase activity	ko04010	MAPK signaling pathway
Hw15G017057	hspb11	PREDICTED: heat shock protein beta-11-like	4.13078	0.00850547	Up
Hw15G017078	ank-1	hypothetical protein PHYPO_G00062610	9.63462	1.27459e-14	Up	GO:0005515	protein binding
Hw15G017098	hep	heparanase	2.25021	1.65028e-07	Up	GO:0016020;GO:0016798	membrane | hydrolase activity, acting on glycosyl bonds	ko00531	Glycosaminoglycan degradation
Hw15G017123	trpc6	hypothetical protein PHYPO_G00061260	2.04175	4.45939e-12	Up	GO:0005216;GO:0005262;GO:0005515;GO:0006811;GO:0016020;GO:0016021;GO:0055085;GO:0070588	ion channel activity | calcium channel activity | protein binding | ion transport | membrane | integral component of membrane | transmembrane transport | calcium ion transmembrane transport
Hw15G017146	slc35f2	LOW QUALITY PROTEIN: solute carrier family 35 member F2-like	2.0205	0.000378515	Up	GO:0016021;GO:0022857;GO:0055085	integral component of membrane | transmembrane transporter activity | transmembrane transport
Hw15G017200	hbe120	LOW QUALITY PROTEIN: transmembrane protein 132D-like	3.77365	0.019652	Up
Hw15G017357	sgk494	LOW QUALITY PROTEIN: uncharacterized serine/threonine-protein kinase SgK494	3.3594	0.000505156	Up	GO:0004672;GO:0005524;GO:0006468	protein kinase activity | ATP binding | protein phosphorylation
Hw15G017411	kiaa1127	teneurin-2-like isoform X1	2.52905	0.0106576	Up	GO:0005887;GO:0007165;GO:0016021	integral component of plasma membrane | signal transduction | integral component of membrane
Hw15G017415	gluh1	PREDICTED: glutamate receptor 1-like isoform X6	2.35195	0.000613845	Up	GO:0004970;GO:0015276;GO:0016020	ionotropic glutamate receptor activity | ligand-gated ion channel activity | membrane	ko04080	Neuroactive ligand-receptor interaction
Hw15G017552	zgc:171639	transmembrane protein 151B-like	2.28258	9.76499e-05	Up	GO:0003676	nucleic acid binding
Hw16G017726	lgr6	leucine-rich repeat-containing G-protein coupled receptor 6	7.05103	1.48173e-27	Up	GO:0004930;GO:0005515;GO:0007186;GO:0016021;GO:0016500	G protein-coupled receptor activity | protein binding | G protein-coupled receptor signaling pathway | integral component of membrane | protein-hormone receptor activity
Hw16G017746	cpne9	copine-9-like	5.15692	2.96683e-12	Up
Hw16G017808	tbx18	T-box transcription factor TBX18	2.15494	1.21946e-08	Up	GO:0003700;GO:0005634;GO:0006355	DNA-binding transcription factor activity | nucleus | regulation of transcription, DNA-templated
Hw16G017825	l1cam	neural cell adhesion molecule L1-like isoform X1	3.56377	2.61248e-06	Up	GO:0005515	protein binding	ko04514	Cell adhesion molecules (CAMs)
Hw16G017846	acvrlk4	activin receptor type-1B-like	2.44118	7.80159e-12	Up	GO:0004672;GO:0004675;GO:0005524;GO:0006468;GO:0007178;GO:0016020	protein kinase activity | transmembrane receptor protein serine/threonine kinase activity | ATP binding | protein phosphorylation | transmembrane receptor protein serine/threonine kinase signaling pathway | membrane	ko04060,ko04350	Cytokine-cytokine receptor interaction|TGF-beta signaling pathway
Hw16G017847	shh	desert hedgehog protein	5.98586	5.06585e-20	Up	GO:0006508;GO:0007267;GO:0007275;GO:0008233;GO:0016539	proteolysis | cell-cell signaling | multicellular organism development | peptidase activity | intein-mediated protein splicing	ko04340	Hedgehog signaling pathway
Hw16G017897	zgc:65787	hypothetical protein PHYPO_G00069270	2.41444	7.77284e-07	Up	GO:0022857;GO:0055085	transmembrane transporter activity | transmembrane transport
Hw16G017925	c1orf70	hypothetical protein DNTS_030278, partial	36.0324	6.44735e-06	Up
Hw16G017961			2.99159	0.0188789	Up
Hw16G017966	slc2a1	solute carrier family 2, facilitated glucose transporter member 1-like	32.0659	1.82544e-13	Up	GO:0016020;GO:0016021;GO:0022857;GO:0055085	membrane | integral component of membrane | transmembrane transporter activity | transmembrane transport	ko04920	Adipocytokine signaling pathway
Hw16G018039	npr1	atrial natriuretic peptide receptor 2-like	3.67301	0.0194425	Up	GO:0004383;GO:0004672;GO:0005524;GO:0006182;GO:0006468;GO:0009190;GO:0016849;GO:0035556	guanylate cyclase activity | protein kinase activity | ATP binding | cGMP biosynthetic process | protein phosphorylation | cyclic nucleotide biosynthetic process | phosphorus-oxygen lyase activity | intracellular signal transduction
Hw16G018093	pp2cm	protein phosphatase 1K, mitochondrial-like	2.53712	0.0419807	Up	GO:0003824;GO:0004722;GO:0006470;GO:0043169	catalytic activity | protein serine/threonine phosphatase activity | protein dephosphorylation | cation binding
Hw16G018174	ndnf	protein NDNF	2.54873	2.01196e-21	Up	GO:0005515	protein binding
Hw16G018210	d6ertd538e	PREDICTED: F-box only protein 41-like isoform X3	14.1063	5.26278e-11	Up	GO:0005515	protein binding
Hw16G018213	cyp17	LOW QUALITY PROTEIN: steroid 17-alpha-hydroxylase/17,20 lyase-like	4.33123	4.09418e-09	Up	GO:0005506;GO:0016705;GO:0020037;GO:0055114	iron ion binding | oxidoreductase activity, acting on paired donors, with incorporation or reduction of molecular oxygen | heme binding | oxidation-reduction process
Hw16G018253	csd	PREDICTED: cysteine sulfinic acid decarboxylase isoform X1	5.22059	0.00884167	Up	GO:0003824;GO:0016831;GO:0019752;GO:0030170	catalytic activity | carboxy-lyase activity | carboxylic acid metabolic process | pyridoxal phosphate binding	ko00430	Taurine and hypotaurine metabolism
Hw16G018438		PREDICTED: keratin, type II cytoskeletal 8-like	12.999	0.0286776	Up	GO:0045095	keratin filament
Hw16G018551		hypothetical protein DPX16_23540	5.63411	0.0357613	Up
Hw16G018569	kiaa0944	dynein heavy chain 12, axonemal	2.96866	1.26378e-08	Up	GO:0003777;GO:0005515;GO:0005524;GO:0007018;GO:0030286;GO:0035556	microtubule motor activity | protein binding | ATP binding | microtubule-based movement | dynein complex | intracellular signal transduction
Hw16G018585	bgn	biglycan isoform X1	3.39882	9.67537e-16	Up	GO:0005515	protein binding
Hw17G018653	mamdc2	MAM domain-containing protein 2-like isoform X1	2.51183	3.57414e-22	Up	GO:0016020	membrane
Hw17G018674	dmgdhl1	LOW QUALITY PROTEIN: sarcosine dehydrogenase, mitochondrial	2.34983	0.00040162	Up	GO:0005515;GO:0016491;GO:0055114	protein binding | oxidoreductase activity | oxidation-reduction process	ko00260	Glycine, serine and threonine metabolism
Hw17G018813	psap	prosaposin-like isoform X2	13.9483	0.0102013	Up	GO:0006629	lipid metabolic process	ko04142	Lysosome
Hw17G018854	frp	secreted frizzled-related protein 1-like	2.70158	3.5595e-08	Up	GO:0005515	protein binding	ko04310	Wnt signaling pathway
Hw17G018896	si:dkey-204f11.63	histone-arginine methyltransferase CARM1-like isoform X2	14.3363	2.27615e-07	Up	GO:0006479;GO:0008168	protein methylation | methyltransferase activity
Hw17G018923		LOW QUALITY PROTEIN: cystatin-like	17.3605	5.51674e-63	Up	GO:0004869	cysteine-type endopeptidase inhibitor activity
Hw17G018925	musk	muscle, skeletal receptor tyrosine-protein kinase isoform X1	3.98165	7.46718e-07	Up	GO:0004672;GO:0004713;GO:0005515;GO:0005524;GO:0006468	protein kinase activity | protein tyrosine kinase activity | protein binding | ATP binding | protein phosphorylation
Hw17G018951	tm7sf2	delta(14)-sterol reductase	4.49854	5.60979e-08	Up	GO:0016020;GO:0016628;GO:0055114	membrane | oxidoreductase activity, acting on the CH-CH group of donors, NAD or NADP as acceptor | oxidation-reduction process	ko00100	Steroid biosynthesis
Hw17G018982	cdpl1	PREDICTED: homeobox protein cut-like 1 isoform X1	3.20986	2.87831e-28	Up	GO:0003677;GO:0006355;GO:0043565	DNA binding | regulation of transcription, DNA-templated | sequence-specific DNA binding
Hw17G018992	camkn	PREDICTED: protein phosphatase 1E	4.21412	1.06724e-15	Up	GO:0003824;GO:0004722;GO:0006470;GO:0043169	catalytic activity | protein serine/threonine phosphatase activity | protein dephosphorylation | cation binding
Hw17G018997	nau	microtubule-associated protein 6 homolog	6.86354	1.01177e-07	Up	GO:0000226;GO:0005516;GO:0005874;GO:0008017	microtubule cytoskeleton organization | calmodulin binding | microtubule | microtubule binding
Hw17G019003	wnt11r	protein Wnt-11	2.54019	0.0147033	Up	GO:0005102;GO:0005576;GO:0007275;GO:0016055	signaling receptor binding | extracellular region | multicellular organism development | Wnt signaling pathway	ko04916,ko04150,ko04310	Melanogenesis|mTOR signaling pathway|Wnt signaling pathway
Hw17G019074	pro0685	glucose-6-phosphate exchanger SLC37A4-like	2.26179	0.00472603	Up	GO:0005887;GO:0016021;GO:0022857;GO:0055085	integral component of plasma membrane | integral component of membrane | transmembrane transporter activity | transmembrane transport
Hw17G019275	il1b	IL-1 beta	2.30586	6.02461e-05	Up	GO:0005125;GO:0005149;GO:0005615;GO:0006954;GO:0006955	cytokine activity | interleukin-1 receptor binding | extracellular space | inflammatory response | immune response	ko04623,ko04933,ko05168,ko04060,ko04620,ko04010,ko04621,ko05132	Cytosolic DNA-sensing pathway|AGE-RAGE signaling pathway in diabetic complications|Herpes simplex infection|Cytokine-cytokine receptor interaction|Toll-like receptor signaling pathway|MAPK signaling pathway|NOD-like receptor signaling pathway|Salmonella infection
Hw17G019395	osf2	periostin-like	2.52636	2.74389e-23	Up	GO:0005515	protein binding
Hw17G019436	bhlhe15	single-minded homolog 2	13.5226	0.000397431	Up	GO:0003677;GO:0003700;GO:0005515;GO:0006355;GO:0046983	DNA binding | DNA-binding transcription factor activity | protein binding | regulation of transcription, DNA-templated | protein dimerization activity
Hw17G019455	calm	phosphatidylinositol-binding clathrin assembly protein isoform X2	2.56636	3.62191e-07	Up	GO:0005543;GO:0005545;GO:0006897;GO:0030136;GO:0030276;GO:0048268	phospholipid binding | 1-phosphatidylinositol binding | endocytosis | clathrin-coated vesicle | clathrin binding | clathrin coat assembly
Hw17G019474	iglon1	opioid-binding protein/cell adhesion molecule-like isoform X1	7.31292	9.18366e-10	Up
Hw17G019535	fbn2	fibrillin-2 isoform X2	2.94614	3.2039e-12	Up	GO:0005509	calcium ion binding
Hw17G019550	si:dkey-158j20.1	zinc finger protein 703-like	2.00933	7.20357e-06	Up	GO:0003676	nucleic acid binding
Hw17G019601	diras2	GTP-binding protein Di-Ras2	3.15994	1.45431e-05	Up	GO:0003924;GO:0005525;GO:0007165;GO:0016020	GTPase activity | GTP binding | signal transduction | membrane
Hw18G019698	zgc:136724	T-box transcription factor TBX1 isoform X1	23.1146	1.38335e-166	Up	GO:0003700;GO:0005634;GO:0006355	DNA-binding transcription factor activity | nucleus | regulation of transcription, DNA-templated
Hw18G019738	prodh	hypothetical protein PHYPO_G00143290	3.96825	3.47109e-11	Up	GO:0004657;GO:0006562	proline dehydrogenase activity | proline catabolic process	ko00330	Arginine and proline metabolism
Hw18G019786	3ost	PREDICTED: heparan sulfate glucosamine 3-O-sulfotransferase 1-like	7.25954	2.2104e-50	Up
Hw18G019817	hxb	tenascin isoform X2	4.50695	9.69531e-12	Up	GO:0005515	protein binding	ko04512,ko04510	ECM-receptor interaction|Focal adhesion
Hw18G019895	mip-2	C-X-C motif chemokine 9-like	2.66875	1.81921e-17	Up	GO:0005576;GO:0006935;GO:0006952;GO:0006955;GO:0008009	extracellular region | chemotaxis | defense response | immune response | chemokine activity
Hw18G019910	si:dkeyp-31e5.2	doublesex- and mab-3-related transcription factor 3	10.0017	5.21881e-10	Up	GO:0003700;GO:0005515;GO:0005634;GO:0006355;GO:0043565	DNA-binding transcription factor activity | protein binding | nucleus | regulation of transcription, DNA-templated | sequence-specific DNA binding
Hw18G019911	dmrt1	doublesex- and mab-3-related transcription factor 1-like isoform X1	9.35025	0.000116717	Up	GO:0003700;GO:0005634;GO:0006355;GO:0043565	DNA-binding transcription factor activity | nucleus | regulation of transcription, DNA-templated | sequence-specific DNA binding
Hw18G019941	kiaa1054	synaptic vesicle glycoprotein 2C isoform X1	2.82165	0.0125367	Up	GO:0007268;GO:0016020;GO:0016021;GO:0022857;GO:0055085	chemical synaptic transmission | membrane | integral component of membrane | transmembrane transporter activity | transmembrane transport	ko04512	ECM-receptor interaction
Hw18G019989	kiaa0605	ADAMTS-like protein 2	11.2324	3.05418e-28	Up	GO:0008233	peptidase activity
Hw18G020038	hut2	urea transporter 2-like	12.2031	5.223e-06	Up	GO:0015204;GO:0016021;GO:0071918	urea transmembrane transporter activity | integral component of membrane | urea transmembrane transport
Hw18G020076	ak5	PREDICTED: adenylate kinase isoenzyme 5-like isoform X1	3.39337	0.0173176	Up	GO:0005524;GO:0006139;GO:0019205	ATP binding | nucleobase-containing compound metabolic process | nucleobase-containing compound kinase activity
Hw18G020105	si:dkeyp-10a3.1	PREDICTED: COUP transcription factor 1 isoform X1	2.00888	1.23648e-12	Up	GO:0003677;GO:0003700;GO:0003707;GO:0005634;GO:0006355;GO:0008270;GO:0043565	DNA binding | DNA-binding transcription factor activity | steroid hormone receptor activity | nucleus | regulation of transcription, DNA-templated | zinc ion binding | sequence-specific DNA binding
Hw18G020118	hmgcr	3-hydroxy-3-methylglutaryl-Coenzyme A reductase	7.66707	0.000829497	Up	GO:0004420;GO:0005515;GO:0005789;GO:0008299;GO:0015936;GO:0016616;GO:0050661;GO:0050662;GO:0055114	hydroxymethylglutaryl-CoA reductase (NADPH) activity | protein binding | endoplasmic reticulum membrane | isoprenoid biosynthetic process | coenzyme A metabolic process | oxidoreductase activity, acting on the CH-OH group of donors, NAD or NADP as acceptor | NADP binding | coenzyme binding | oxidation-reduction process	ko00900	Terpenoid backbone biosynthesis
Hw18G020140	rcjmb04_12b8	bifunctional methylenetetrahydrofolate dehydrogenase/cyclohydrolase, mitochondrial	3.1468	8.25368e-05	Up	GO:0003824;GO:0004488;GO:0055114	catalytic activity | methylenetetrahydrofolate dehydrogenase (NADP+) activity | oxidation-reduction process	ko00670	One carbon pool by folate
Hw19G020591	pbef1	nicotinamide phosphoribosyltransferase	2.02767	1.68028e-06	Up	GO:0003824;GO:0004514;GO:0009435	catalytic activity | nicotinate-nucleotide diphosphorylase (carboxylating) activity | NAD biosynthetic process	ko00760	Nicotinate and nicotinamide metabolism
Hw19G020605	htpzp2	receptor-type tyrosine-protein phosphatase zeta-like isoform X2	6.85013	8.71241e-34	Up	GO:0004725;GO:0005515;GO:0006470;GO:0016311;GO:0016791	protein tyrosine phosphatase activity | protein binding | protein dephosphorylation | dephosphorylation | phosphatase activity
Hw19G020747	b4galnt3	LOW QUALITY PROTEIN: beta-1,4-N-acetylgalactosaminyltransferase 3-like	10.3774	0.00567982	Up	GO:0008376;GO:0032580	acetylgalactosaminyltransferase activity | Golgi cisterna membrane	ko00513	Various types of N-glycan biosynthesis
Hw19G020748	tnni1	troponin I, slow skeletal muscle-like	16.6305	0.00077975	Up	GO:0005861	troponin complex
Hw19G020837	fbln1	fibulin-1	2.5953	2.86782e-06	Up	GO:0005509;GO:0005515;GO:0005576;GO:0016504;GO:0030198;GO:0062023	calcium ion binding | protein binding | extracellular region | peptidase activator activity | extracellular matrix organization | collagen-containing extracellular matrix
Hw19G020892	nbla10363	leucine-rich repeat neuronal protein 3-like	3.17581	1.67771e-07	Up	GO:0005515	protein binding
Hw19G021058	aldh1l2	hypothetical protein PHYPO_G00086120, partial	3.07697	2.0283e-12	Up	GO:0003824;GO:0005737;GO:0006730;GO:0009058;GO:0009258;GO:0016155;GO:0016491;GO:0016620;GO:0016742;GO:0055114	catalytic activity | cytoplasm | one-carbon metabolic process | biosynthetic process | 10-formyltetrahydrofolate catabolic process | formyltetrahydrofolate dehydrogenase activity | oxidoreductase activity | oxidoreductase activity, acting on the aldehyde or oxo group of donors, NAD or NADP as acceptor | hydroxymethyl-, formyl- and related transferase activity | oxidation-reduction process	ko00670	One carbon pool by folate
Hw19G021155	trhde	hypothetical protein PHYPO_G00085340	50.6459	1.04876e-87	Up	GO:0004177;GO:0006508;GO:0008237;GO:0008270;GO:0016020	aminopeptidase activity | proteolysis | metallopeptidase activity | zinc ion binding | membrane
Hw20G021498	gart	trifunctional purine biosynthetic protein adenosine-3	3.34458	1.71849e-37	Up	GO:0004637;GO:0004641;GO:0004644;GO:0005524;GO:0006189;GO:0009058;GO:0009113;GO:0016742;GO:0046872	phosphoribosylamine-glycine ligase activity | phosphoribosylformylglycinamidine cyclo-ligase activity | phosphoribosylglycinamide formyltransferase activity | ATP binding | 'de novo' IMP biosynthetic process | biosynthetic process | purine nucleobase biosynthetic process | hydroxymethyl-, formyl- and related transferase activity | metal ion binding	ko00230,ko00670	Purine metabolism|One carbon pool by folate
Hw20G021501	zgc:77252	cysteine and tyrosine-rich protein 1	4.1617	2.50153e-24	Up
Hw20G021580	cnmd	leukocyte cell-derived chemotaxin 1 isoform X2	3.80691	1.04935e-37	Up
Hw20G021609	cbs	PREDICTED: cystathionine beta-synthase	2.50159	8.21252e-07	Up	GO:0004122;GO:0005737;GO:0006535;GO:0019343	cystathionine beta-synthase activity | cytoplasm | cysteine biosynthetic process from serine | cysteine biosynthetic process via cystathionine	ko00260,ko00270	Glycine, serine and threonine metabolism|Cysteine and methionine metabolism
Hw20G021634	cracdl	uncharacterized protein LOC113649060 isoform X1	5.23258	7.76891e-07	Up
Hw20G021635	tsga10	testis-specific gene antigen 10	3.24864	0.0472409	Up	GO:0007283	spermatogenesis
Hw20G021655	sorcs	VPS10 domain-containing receptor SorCS1-like	7.72816	1.4344e-13	Up	GO:0005515;GO:0016021	protein binding | integral component of membrane
Hw20G021706		uncharacterized protein LOC113648917	2.92042	1.17448e-14	Up
Hw20G021730	rab3c	GTP-binding protein Rab-3D-like isoform X1	2.24528	0.00172841	Up	GO:0003924;GO:0005525	GTPase activity | GTP binding
Hw20G021768		verrucotoxin subunit beta-like	78.3482	0.00571645	Up	GO:0005515	protein binding
Hw20G021830	my033	OX-2 membrane glycoprotein-like	5.07104	6.20743e-11	Up
Hw20G022073	camsap3	hypothetical protein PHYPO_G00156220	4.27221	5.72835e-14	Up	GO:0005516;GO:0008017;GO:0030507;GO:0031175	calmodulin binding | microtubule binding | spectrin binding | neuron projection development
Hw21G022189	prl	pre-B-cell leukemia transcription factor 1-like isoform X3	2.40672	1.43823e-23	Up	GO:0003677;GO:0003700;GO:0005634;GO:0006355;GO:0043565	DNA binding | DNA-binding transcription factor activity | nucleus | regulation of transcription, DNA-templated | sequence-specific DNA binding
Hw21G022274	pex2	PEX5-related protein-like isoform X3	4.64573	1.25748e-16	Up	GO:0005515	protein binding
Hw21G022351	pigr	LOW QUALITY PROTEIN: CMRF35-like molecule 7	11.7812	2.93894e-223	Up
Hw21G022354	ktg	PREDICTED: protein-glutamine gamma-glutamyltransferase K-like	2.01737	4.95409e-22	Up	GO:0003810;GO:0018149	protein-glutamine gamma-glutamyltransferase activity | peptide cross-linking
Hw21G022358	np	purine nucleoside phosphorylase-like	3.43806	1.09099e-09	Up	GO:0003824;GO:0004731;GO:0006139;GO:0009116	catalytic activity | purine-nucleoside phosphorylase activity | nucleobase-containing compound metabolic process | nucleoside metabolic process	ko00230,ko00240,ko00760	Purine metabolism|Pyrimidine metabolism|Nicotinate and nicotinamide metabolism
Hw21G022384	atcay	caytaxin-like isoform X1	3.50588	0.00792985	Up
Hw21G022433	ino1-a	PREDICTED: inositol-3-phosphate synthase 1	9.85898	1.04476e-90	Up	GO:0004512;GO:0006021;GO:0008654	inositol-3-phosphate synthase activity | inositol biosynthetic process | phospholipid biosynthetic process	ko00562	Inositol phosphate metabolism
Hw21G022462	ptprl1	receptor-type tyrosine-protein phosphatase mu-like isoform X5	2.54022	1.01778e-06	Up	GO:0004725;GO:0005515;GO:0006470;GO:0016020;GO:0016311;GO:0016791	protein tyrosine phosphatase activity | protein binding | protein dephosphorylation | membrane | dephosphorylation | phosphatase activity	ko04514,ko04520	Cell adhesion molecules (CAMs)|Adherens junction
Hw21G022488	brunol5	hypothetical protein PHYPO_G00121420	8.33374	1.79357e-09	Up	GO:0003676	nucleic acid binding
Hw21G022499	fam38b	piezo-type mechanosensitive ion channel component 2	3.72031	3.61033e-10	Up	GO:0008381;GO:0016021	mechanosensitive ion channel activity | integral component of membrane
Hw21G022504	ccl25	C-C motif chemokine 25-like	6.79503	0.0339843	Up	GO:0005576;GO:0006955;GO:0008009	extracellular region | immune response | chemokine activity	ko04060,ko04672	Cytokine-cytokine receptor interaction|Intestinal immune network for IgA production
Hw21G022579	kvb1.1	voltage-gated potassium channel subunit beta-1	2.03133	0.0406794	Up	GO:0005249;GO:0005737;GO:0006813;GO:0016021;GO:0055085	voltage-gated potassium channel activity | cytoplasm | potassium ion transport | integral component of membrane | transmembrane transport
Hw21G022593	camk2n2	hypothetical protein PHYPO_G00120480	2.08187	0.000314602	Up	GO:0004860	protein kinase inhibitor activity
Hw21G022656	kiaa0799	unconventional myosin-X	2.04677	4.66472e-12	Up	GO:0003774;GO:0005524;GO:0016459	motor activity | ATP binding | myosin complex
Hw21G022881	zgc:92828	neuritin-like	32.1433	9.11942e-35	Up	GO:0007399	nervous system development
Hw21G022901	inhba	inhibin beta A chain-like	2.02263	0.0395481	Up	GO:0008083	growth factor activity	ko04060,ko04350	Cytokine-cytokine receptor interaction|TGF-beta signaling pathway
Hw21G022933	cdh6	LOW QUALITY PROTEIN: cadherin-6-like	3.85115	1.17288e-30	Up	GO:0005509;GO:0005886;GO:0007155;GO:0007156;GO:0016020;GO:0098609	calcium ion binding | plasma membrane | cell adhesion | homophilic cell adhesion via plasma membrane adhesion molecules | membrane | cell-cell adhesion
Hw21G022942	cdh10	cadherin-10-like	15.243	1.47561e-07	Up	GO:0005509;GO:0005886;GO:0007155;GO:0007156;GO:0016020;GO:0098609	calcium ion binding | plasma membrane | cell adhesion | homophilic cell adhesion via plasma membrane adhesion molecules | membrane | cell-cell adhesion
Hw21G022949	cdh18	cadherin-18-like isoform X1	22.4525	1.09347e-38	Up	GO:0005509;GO:0005886;GO:0007155;GO:0007156;GO:0016020;GO:0098609	calcium ion binding | plasma membrane | cell adhesion | homophilic cell adhesion via plasma membrane adhesion molecules | membrane | cell-cell adhesion
Hw22G023064	girk4	G protein-activated inward rectifier potassium channel 4-like	10.7002	2.69895e-18	Up	GO:0005242;GO:0006813;GO:0015467;GO:0016020;GO:0016021	inward rectifier potassium channel activity | potassium ion transport | G-protein activated inward rectifier potassium channel activity | membrane | integral component of membrane
Hw22G023065	zpc	uncharacterized protein LOC113652994	3.39515	1.26383e-08	Up
Hw22G023083	scn1b	hypothetical protein PHYPO_G00124570	4.44351	2.97892e-34	Up	GO:0001518;GO:0006814;GO:0017080	voltage-gated sodium channel complex | sodium ion transport | sodium channel regulator activity	ko04261	Adrenergic signaling in cardiomyocytes
Hw22G023134	atp4a	PREDICTED: potassium-transporting ATPase alpha chain 1	3.78097	1.31078e-06	Up
Hw22G023135	atp4a	hypothetical protein PHYPO_G00124900	7.71068	1.07532e-60	Up	GO:0000166;GO:0005524;GO:0006813;GO:0008556;GO:0016021	nucleotide binding | ATP binding | potassium ion transport | potassium transmembrane transporter activity, phosphorylative mechanism | integral component of membrane	ko00190	Oxidative phosphorylation
Hw22G023204	kiaa1894	CUB and sushi domain-containing protein 3-like isoform X2	4.19336	0.0215242	Up
Hw22G023291	zgc:101561	RUN domain-containing protein 3B isoform X2	11.3258	4.52609e-08	Up
Hw22G023314	erg1	squalene monooxygenase	42.2837	3.60116e-17	Up	GO:0004506;GO:0016021;GO:0016126;GO:0050660;GO:0055114	squalene monooxygenase activity | integral component of membrane | sterol biosynthetic process | flavin adenine dinucleotide binding | oxidation-reduction process	ko00100	Steroid biosynthesis
Hw22G023315	erg1	squalene monooxygenase	23.836	0.0122323	Up
Hw22G023447	ssc2	elongation of very long chain fatty acids protein 2	8.83529	1.95671e-05	Up	GO:0005783;GO:0009922;GO:0016021;GO:0019367;GO:0042761	endoplasmic reticulum | fatty acid elongase activity | integral component of membrane | fatty acid elongation, saturated fatty acid | very long-chain fatty acid biosynthetic process	ko01040,ko00062	Biosynthesis of unsaturated fatty acids|Fatty acid elongation
Hw22G023497		hypothetical protein PHYPO_G00127990	7.02847	2.90845e-10	Up	GO:0004129	cytochrome-c oxidase activity	ko00190,ko04260	Oxidative phosphorylation|Cardiac muscle contraction
Hw22G023498	bcl-2	apoptosis regulator Bcl-2-like	2.17722	1.48792e-20	Up	GO:0042981;GO:0043066	regulation of apoptotic process | negative regulation of apoptotic process	ko04933,ko04340,ko04141,ko04261,ko04510,ko04210	AGE-RAGE signaling pathway in diabetic complications|Hedgehog signaling pathway|Protein processing in endoplasmic reticulum|Adrenergic signaling in cardiomyocytes|Focal adhesion|Apoptosis
Hw22G023507	kiaa0868	contactin-associated protein-like 2	7.7375	1.9898e-05	Up	GO:0071205	protein localization to juxtaparanode region of axon	ko04514	Cell adhesion molecules (CAMs)
Hw22G023575	kcnb2	potassium voltage-gated channel subfamily B member 2-like	11.0327	2.9723e-09	Up	GO:0005216;GO:0005249;GO:0006811;GO:0006813;GO:0008076;GO:0016020;GO:0055085	ion channel activity | voltage-gated potassium channel activity | ion transport | potassium ion transport | voltage-gated potassium channel complex | membrane | transmembrane transport
Hw22G023586	gm794	tripartite motif-containing protein 75-like	24.1749	0.0300978	Up	GO:0005515	protein binding
Hw22G023587	gm794	tripartite motif-containing protein 75-like	36.911	0.023739	Up	GO:0005515	protein binding
Hw22G023589	gm794	tripartite motif-containing protein 75-like	85.9471	0.000139517	Up	GO:0005515	protein binding
Hw22G023591	gm794	tripartite motif-containing protein 75-like	10.5789	0.00839809	Up	GO:0005515	protein binding
Hw22G023592	gm794	tripartite motif-containing protein 75-like	16.023	1.56112e-07	Up	GO:0005515	protein binding
Hw22G023649	vipr1	PREDICTED: vasoactive intestinal polypeptide receptor 1	2.06461	2.84479e-05	Up	GO:0004888;GO:0004930;GO:0004999;GO:0007166;GO:0007186;GO:0016020;GO:0016021	transmembrane signaling receptor activity | G protein-coupled receptor activity | vasoactive intestinal polypeptide receptor activity | cell surface receptor signaling pathway | G protein-coupled receptor signaling pathway | membrane | integral component of membrane	ko04080	Neuroactive ligand-receptor interaction
Hw22G023755	nprap	catenin delta-2-like isoform X1	3.98117	0.0133115	Up	GO:0098609	cell-cell adhesion
Hw22G023761	nprap	PREDICTED: catenin delta-2-like isoform X4	3.44399	0.0110216	Up	GO:0005515;GO:0098609	protein binding | cell-cell adhesion
Hw22G023772	arx	PREDICTED: homeobox protein ARX isoform X1	5.71861	3.69586e-29	Up	GO:0003677;GO:0006355;GO:0043565	DNA binding | regulation of transcription, DNA-templated | sequence-specific DNA binding
Hw22G023792	adgrg2	hypothetical protein PHYPO_G00130260	10.3518	0.0161712	Up	GO:0004888;GO:0004930;GO:0007166;GO:0007186;GO:0016021	transmembrane signaling receptor activity | G protein-coupled receptor activity | cell surface receptor signaling pathway | G protein-coupled receptor signaling pathway | integral component of membrane
Hw22G023795	ptchd1	patched domain-containing protein 1 isoform X1	14.4825	1.14476e-10	Up	GO:0016021	integral component of membrane
Hw23G023948	cast1	ERC protein 2-like isoform X7	3.59124	2.00098e-07	Up	GO:0048786	presynaptic active zone
Hw23G023973	inka1a	PAK4-inhibitor inka1-like isoform X1	4.75336	1.802e-43	Up	GO:0030291	protein serine/threonine kinase inhibitor activity
Hw23G024084	ccdc3	coiled-coil domain-containing protein 3-like	3.13275	3.01063e-21	Up
Hw23G024107	cdh4	PREDICTED: cadherin-4-like isoform X1	2.57997	0.00252502	Up	GO:0005509;GO:0016020;GO:0098609	calcium ion binding | membrane | cell-cell adhesion	ko04514	Cell adhesion molecules (CAMs)
Hw23G024189	unq256/pro293	leucine-rich repeat neuronal protein 2	3.71969	1.64188e-14	Up	GO:0005515	protein binding
Hw23G024205	axt	contactin-2	2.72177	3.87115e-10	Up	GO:0005515	protein binding	ko04514	Cell adhesion molecules (CAMs)
Hw23G024262	iqsec1	PREDICTED: IQ motif and SEC7 domain-containing protein 1 isoform X2	2.03659	1.41393e-08	Up	GO:0005086;GO:0032012;GO:0043547	ARF guanyl-nucleotide exchange factor activity | regulation of ARF protein signal transduction | positive regulation of GTPase activity	ko04144	Endocytosis
Hw23G024278		alkaline phosphatase, tissue-nonspecific isozyme	8.04119	2.41083e-20	Up	GO:0003824;GO:0016791	catalytic activity | phosphatase activity	ko00790	Folate biosynthesis
Hw23G024323	syn2	PREDICTED: synapsin-2 isoform X2	2.80024	0.0369475	Up	GO:0007269	neurotransmitter secretion
Hw23G024324	timp4	metalloproteinase inhibitor 4	4.40585	3.02283e-16	Up	GO:0005515;GO:0008191	protein binding | metalloendopeptidase inhibitor activity
Hw23G024391	kiaa0299	dedicator of cytokinesis protein 3 isoform X1	2.10784	7.63339e-05	Up	GO:0005085;GO:0005515;GO:0007264	guanyl-nucleotide exchange factor activity | protein binding | small GTPase mediated signal transduction
Hw23G024420	atp6ip1	V-type proton ATPase subunit S1-like	4.91863	1.36328e-05	Up	GO:0033180;GO:0046933;GO:0046961;GO:1902600	proton-transporting V-type ATPase, V1 domain | proton-transporting ATP synthase activity, rotational mechanism | proton-transporting ATPase activity, rotational mechanism | proton transmembrane transport
Hw23G024424	arf4	ADP-ribosylation factor 5-like	3.37187	0.000107802	Up	GO:0005525	GTP binding
Hw23G024454	rsdr1	Short-chain dehydrogenase/reductase 3	2.08827	9.85468e-08	Up	GO:0004745;GO:0042572	retinol dehydrogenase activity | retinol metabolic process	ko00830	Retinol metabolism
Hw23G024464	kiaa0444	hypothetical protein PHYPO_G00115870	4.78782	3.4955e-11	Up	GO:0005524	ATP binding
Hw23G024474	kcnd3	PREDICTED: potassium voltage-gated channel subfamily D member 3-like isoform X1	10.5812	0.000290841	Up
Hw23G024509	slc41a1	solute carrier family 41 member 1-like	2.3084	1.26026e-05	Up	GO:0005515	protein binding
Hw23G024519	eek	LOW QUALITY PROTEIN: ephrin type-A receptor 8-like	6.89318	3.52176e-44	Up	GO:0004672;GO:0004713;GO:0005003;GO:0005515;GO:0005524;GO:0005887;GO:0006468;GO:0007169;GO:0016021	protein kinase activity | protein tyrosine kinase activity | ephrin receptor activity | protein binding | ATP binding | integral component of plasma membrane | protein phosphorylation | transmembrane receptor protein tyrosine kinase signaling pathway | integral component of membrane
Hw23G024528	wnt-4	protein Wnt-4	2.57163	4.11122e-13	Up	GO:0005102;GO:0005576;GO:0007275;GO:0016055	signaling receptor binding | extracellular region | multicellular organism development | Wnt signaling pathway	ko04916,ko04150,ko04310	Melanogenesis|mTOR signaling pathway|Wnt signaling pathway
Hw23G024562	egfl3	PREDICTED: multiple epidermal growth factor-like domains protein 6	2.36805	0.00139529	Up
Hw23G024648	unq406/pro768	hypothetical protein PHYPO_G00184670	3.0442	0.00913394	Up	GO:0007155;GO:0008305	cell adhesion | integrin complex	ko04810,ko04512,ko04510	Regulation of actin cytoskeleton|ECM-receptor interaction|Focal adhesion
Hw24G024723	ankrd5	Ankyrin repeat and EF-hand domain-containing protein 1	7.89594	4.50546e-09	Up
Hw24G024724	emilin1	hypothetical protein PHYPO_G00091580	10.3382	1.14981e-186	Up	GO:0005515	protein binding
Hw24G024730		PREDICTED: uncharacterized protein LOC108257523	33.0442	0.0382337	Up	GO:0005886;GO:0035556;GO:0045121;GO:0050868	plasma membrane | intracellular signal transduction | membrane raft | negative regulation of T cell activation
Hw24G024788	unq574/pro1136	E3 ubiquitin-protein ligase LNX isoform X2	2.11251	2.88147e-07	Up	GO:0005515	protein binding
Hw24G024870	pcsk9	proprotein convertase subtilisin/kexin type 9 isoform X1	3.61108	1.79521e-05	Up	GO:0004252;GO:0006508	serine-type endopeptidase activity | proteolysis
Hw24G024915	gsteng00030285001	XK-related protein 6	34.781	1.47444e-30	Up	GO:0016021	integral component of membrane
Hw24G024917		sterile alpha motif domain-containing protein 3 isoform X1	173.909	2.72743e-07	Up
Hw24G024919	tdh	PREDICTED: L-threonine 3-dehydrogenase, mitochondrial isoform X1	2.3691	0.000530552	Up	GO:0003824;GO:0050662	catalytic activity | coenzyme binding	ko00260	Glycine, serine and threonine metabolism
Hw24G024956	ckb	creatine kinase B-type-like	4.58996	2.9635e-29	Up	GO:0003824;GO:0004111;GO:0016301;GO:0016772;GO:0046314	catalytic activity | creatine kinase activity | kinase activity | transferase activity, transferring phosphorus-containing groups | phosphocreatine biosynthetic process	ko00330	Arginine and proline metabolism
Hw24G024959	brf	transcription factor IIIB 90 kDa subunit	4.64326	7.7454e-40	Up	GO:0006355;GO:0017025;GO:0070897	regulation of transcription, DNA-templated | TBP-class protein binding | transcription preinitiation complex assembly
Hw24G025004	emap1	uncharacterized protein LOC113644290 isoform X1	14.7595	2.27906e-14	Up
Hw24G025013	armh4	armadillo-like helical domain-containing protein 4 isoform X1	3.4183	0.00060453	Up
Hw24G025027	salm1	leucine-rich repeat and fibronectin type-III domain-containing protein 2-like isoform X1	2.03083	0.00381815	Up	GO:0005515	protein binding
Hw24G025147	hole	PREDICTED: transmembrane protein 121	3.31849	3.07181e-07	Up
Hw24G025213	blbp	fatty acid-binding protein, brain	97.9872	0.00254238	Up	GO:0008289	lipid binding	ko03320	PPAR signaling pathway
Hw24G025339	si:ch211-146n9.2	synapse differentiation-inducing gene protein 1-like	19.0012	5.57324e-22	Up	GO:0006814;GO:0015655;GO:0016020;GO:0016021;GO:0032328	sodium ion transport | alanine:sodium symporter activity | membrane | integral component of membrane | alanine transport
Hw24G025441	fabp7	PREDICTED: fatty acid-binding protein, brain-like	21.8833	0.00146746	Up	GO:0008289	lipid binding	ko03320	PPAR signaling pathway
Hw25G025485	stx1b1	PREDICTED: syntaxin-1B	2.67774	0.0252031	Up	GO:0005484;GO:0006886;GO:0016020;GO:0016192	SNAP receptor activity | intracellular protein transport | membrane | vesicle-mediated transport	ko04130	SNARE interactions in vesicular transport
Hw25G025491	krt13	keratin, type I cytoskeletal 50 kDa-like	12.8102	0.0113551	Up	GO:0005198	structural molecule activity
Hw25G025492		keratin, type I cytoskeletal 50 kDa-like	14.8558	0.018313	Up	GO:0005198	structural molecule activity
Hw25G025550	ankrd41	ankyrin repeat and LEM domain-containing protein 1 isoform X3	2.02708	0.001296	Up	GO:0004519;GO:0005515	endonuclease activity | protein binding
Hw25G025589	rim2	regulating synaptic membrane exocytosis protein 2-like	8.44114	3.75609e-20	Up	GO:0005515;GO:0006886;GO:0006887;GO:0016020;GO:0017137;GO:0017157;GO:0048786;GO:0048791	protein binding | intracellular protein transport | exocytosis | membrane | Rab GTPase binding | regulation of exocytosis | presynaptic active zone | calcium ion-regulated exocytosis of neurotransmitter
Hw25G025832	cx31	Gap junction beta-4 protein	18.9824	0.0474072	Up	GO:0005922;GO:0007154	connexin complex | cell communication
Hw25G025902	ctnnal1	alpha-catulin isoform X1	2.41507	4.61863e-25	Up	GO:0007155;GO:0007266;GO:0045296;GO:0051015	cell adhesion | Rho protein signal transduction | cadherin binding | actin filament binding
Hw25G025930	hpcal4	visinin-like protein 1 isoform X1	6.28472	0.0461831	Up	GO:0005246;GO:0005509;GO:0007165	calcium channel regulator activity | calcium ion binding | signal transduction
Hw25G025944	sostdc1	sclerostin domain-containing protein 1-like	11.2712	0.00543856	Up	GO:0005615	extracellular space
Hw25G025973	psec0082	PREDICTED: retinol dehydrogenase 11-like	4.09119	5.39029e-10	Up
Hw25G026002	ahdc1	LOW QUALITY PROTEIN: AT-hook DNA-binding motif-containing protein 1	2.31164	1.08266e-12	Up
Hw25G026022	si:dkey-231l1.7	GATA zinc finger domain-containing protein 1	2.20252	3.16035e-10	Up	GO:0005509;GO:0006355;GO:0008270;GO:0043565	calcium ion binding | regulation of transcription, DNA-templated | zinc ion binding | sequence-specific DNA binding
Hw25G026046	lfg1	protein lifeguard 1	5.79835	3.76508e-06	Up
Hw25G026143		phospholipase A2-like	3.78248	1.62567e-06	Up	GO:0004623;GO:0005509;GO:0006644;GO:0016042;GO:0050482	phospholipase A2 activity | calcium ion binding | phospholipid metabolic process | lipid catabolic process | arachidonic acid secretion	ko00564,ko00592,ko00591,ko00565,ko00590,ko04270	Glycerophospholipid metabolism|alpha-Linolenic acid metabolism|Linoleic acid metabolism|Ether lipid metabolism|Arachidonic acid metabolism|Vascular smooth muscle contraction
Hw25G026176	als	hypothetical protein PHYPO_G00136830	3.48735	4.64855e-19	Up	GO:0005515	protein binding
Hw25G026199		hypothetical protein DNTS_025392	28.0924	0.0156083	Up	GO:0005833;GO:0015671;GO:0019825;GO:0020037	hemoglobin complex | oxygen transport | oxygen binding | heme binding
Hw25G026218	scx	basic helix-loop-helix transcription factor scleraxis	5.98142	1.00973e-05	Up	GO:0046983	protein dimerization activity
Hw25G026230		Syncytin-A	2.28437	8.32222e-07	Up	GO:0003676;GO:0004523	nucleic acid binding | RNA-DNA hybrid ribonuclease activity
Hw26G026320	si:ch211-3o3.2	LOW QUALITY PROTEIN: growth/differentiation factor 8-like	3.17682	0.0427377	Up	GO:0005102;GO:0008083	signaling receptor binding | growth factor activity
Hw26G026444	b3galt2	beta-1,3-galactosyltransferase 2-like	18.7718	0.000158529	Up	GO:0006486;GO:0008378;GO:0016020	protein glycosylation | galactosyltransferase activity | membrane
Hw26G026457	capn2	calpain-2 catalytic subunit-like	11.0549	0.0110216	Up	GO:0004198;GO:0005509;GO:0006508;GO:0007586	calcium-dependent cysteine-type endopeptidase activity | calcium ion binding | proteolysis | digestion
Hw26G026514	nhs	Nance-Horan syndrome protein isoform X1	6.27963	8.40341e-16	Up
Hw26G026521	figf	vascular endothelial growth factor D isoform X2	2.2998	1.14454e-16	Up	GO:0008083;GO:0016020	growth factor activity | membrane	ko04060,ko04933,ko04510	Cytokine-cytokine receptor interaction|AGE-RAGE signaling pathway in diabetic complications|Focal adhesion
Hw26G026561	f2	prothrombin	8.00933	0.00342795	Up	GO:0004252;GO:0005509;GO:0005576;GO:0006508;GO:0007596	serine-type endopeptidase activity | calcium ion binding | extracellular region | proteolysis | blood coagulation	ko04080,ko04810	Neuroactive ligand-receptor interaction|Regulation of actin cytoskeleton
Hw26G026566	agtrl1	apelin receptor B-like	4.96812	0.0106846	Up	GO:0004930;GO:0007186;GO:0016021	G protein-coupled receptor activity | G protein-coupled receptor signaling pathway | integral component of membrane
Hw26G026613		leucine-rich repeat protein SHOC-2-like	2.02968	0.0127136	Up	GO:0005515	protein binding
Hw26G026703	kcnq1	hypothetical protein PHYPO_G00146070	6.08348	2.79519e-09	Up	GO:0005216;GO:0005249;GO:0006811;GO:0006813;GO:0008076;GO:0016020;GO:0055085	ion channel activity | voltage-gated potassium channel activity | ion transport | potassium ion transport | voltage-gated potassium channel complex | membrane | transmembrane transport	ko04261	Adrenergic signaling in cardiomyocytes
Hw26G026705	si:ch211-116a8.1	PREDICTED: leucine-rich repeat and immunoglobulin-like domain-containing nogo receptor-interacting protein 1-B isoform X2	8.47759	4.87484e-13	Up	GO:0005515	protein binding
Hw26G026724		hypothetical protein Baya_1533	7.99842	2.16534e-06	Up
Hw26G026739	madh6	mothers against decapentaplegic homolog 6-like	2.06429	4.1996e-17	Up	GO:0003700;GO:0005515;GO:0005667;GO:0006355;GO:0007179	DNA-binding transcription factor activity | protein binding | transcription factor complex | regulation of transcription, DNA-templated | transforming growth factor beta receptor signaling pathway
Hw26G026760	tph	tryptophan 5-hydroxylase 1-like	14.4873	0.000857558	Up	GO:0004497;GO:0004510;GO:0005506;GO:0009072;GO:0016714;GO:0042427;GO:0055114	monooxygenase activity | tryptophan 5-monooxygenase activity | iron ion binding | aromatic amino acid family metabolic process | oxidoreductase activity, acting on paired donors, with incorporation or reduction of molecular oxygen, reduced pteridine as one donor, and incorporation of one atom of oxygen | serotonin biosynthetic process | oxidation-reduction process	ko00380	Tryptophan metabolism
Hw26G026777			2.5923	0.00601068	Up
Hw26G026813	nat1	sodium-dependent noradrenaline transporter-like	2.33165	0.00036184	Up	GO:0005328;GO:0016021	neurotransmitter:sodium symporter activity | integral component of membrane
Hw26G026885	lrp105	low-density lipoprotein receptor-related protein 3	2.2709	9.63026e-06	Up	GO:0005515	protein binding
Hw26G026893	aat2	alanine aminotransferase 2 isoform X1	2.55257	1.82553e-13	Up	GO:0003824;GO:0009058;GO:0030170	catalytic activity | biosynthetic process | pyridoxal phosphate binding	ko00250,ko00220	Alanine, aspartate and glutamate metabolism|Arginine biosynthesis
Hw27G027094	nrxn1a	neurexin-1 isoform X7	18.9857	2.53765e-85	Up			ko04514	Cell adhesion molecules (CAMs)
Hw27G027284	mark1	serine/threonine-protein kinase MARK1-like isoform X1	21.668	3.2437e-21	Up	GO:0004672;GO:0005524;GO:0006468	protein kinase activity | ATP binding | protein phosphorylation
Hw27G027297	sptb2	spectrin beta chain, non-erythrocytic 1-like isoform X2	2.29465	7.42373e-14	Up	GO:0003779;GO:0005200;GO:0005515;GO:0005543;GO:0008091	actin binding | structural constituent of cytoskeleton | protein binding | phospholipid binding | spectrin
Hw27G027344	adgrl3	adhesion G protein-coupled receptor L3-like isoform X1	2.02399	0.0364836	Up	GO:0004888;GO:0004930;GO:0007166;GO:0007186;GO:0016020;GO:0016021;GO:0030246	transmembrane signaling receptor activity | G protein-coupled receptor activity | cell surface receptor signaling pathway | G protein-coupled receptor signaling pathway | membrane | integral component of membrane | carbohydrate binding
Hw27G027353	proml1	PREDICTED: prominin-1 isoform X4	23.8681	1.61053e-18	Up	GO:0016021	integral component of membrane
Hw27G027355	fgfbp2	fibroblast growth factor-binding protein 1-like	16.0231	1.64111e-167	Up
Hw27G027402	zgc:56437	methylsterol monooxygenase 1 isoform X1	3.41727	0.00118239	Up	GO:0005506;GO:0008610;GO:0016491;GO:0055114	iron ion binding | lipid biosynthetic process | oxidoreductase activity | oxidation-reduction process	ko00100	Steroid biosynthesis
Hw28G027688	fdx1	adrenodoxin-like	2.90393	4.29207e-11	Up	GO:0009055;GO:0051536;GO:0051537	electron transfer activity | iron-sulfur cluster binding | 2 iron, 2 sulfur cluster binding
Hw28G027691	unq2448/pro5727/pro34080	tumor necrosis factor receptor superfamily member 27-like	2.86751	2.64726e-07	Up	GO:0005515	protein binding
Hw28G027716	odz1	LOW QUALITY PROTEIN: teneurin-1-like	2.92096	5.51513e-06	Up
Hw28G027779	kiaa1860	MAP/microtubule affinity-regulating kinase 4-like isoform X4	2.25544	6.25052e-12	Up	GO:0004672;GO:0005524;GO:0006468	protein kinase activity | ATP binding | protein phosphorylation
Hw28G027785		gap junction delta-2 protein-like isoform X1	24.4673	2.23739e-19	Up	GO:0005922;GO:0007154	connexin complex | cell communication
Hw28G027993	rasl10b	PREDICTED: ras-like protein family member 10B	3.08617	0.00203565	Up	GO:0003924;GO:0005525	GTPase activity | GTP binding
Hw28G028084	gas1	growth arrest-specific protein 1-like	2.22329	0.000111315	Up	GO:0007050	cell cycle arrest	ko04340	Hedgehog signaling pathway
Hw28G028161	white2	ATP-binding cassette sub-family G member 4	7.94378	1.66815e-14	Up	GO:0005524;GO:0016020;GO:0016887	ATP binding | membrane | ATPase activity	ko02010	ABC transporters
Hw28G028162	nherf3	Na(+)/H(+) exchange regulatory cofactor NHE-RF3-like	6.17799	0.00170846	Up	GO:0005515;GO:0006811;GO:0007168;GO:0030251	protein binding | ion transport | receptor guanylyl cyclase signaling pathway | guanylate cyclase inhibitor activity
Hw28G028312	vipl	hypothetical protein PHYPO_G00158810	2.46018	1.90137e-05	Up	GO:0016020	membrane
Hw28G028332	tprn	taperin	2.31478	9.40727e-05	Up	GO:0019902	phosphatase binding
Hw28G028516	m3s1	transmembrane 4 L6 family member 5-like	2.99925	1.93269e-22	Up	GO:0016021	integral component of membrane
Hw29G028660		centrosomal protein of 112 kDa-like	40.3286	6.53458e-16	Up
Hw29G028661		myosin-2 heavy chain-like	16.6733	9.2374e-12	Up
Hw29G028698	d11bwg0517e	PREDICTED: RNA binding protein fox-1 homolog 3-like isoform X1	2.4237	1.56572e-05	Up	GO:0003676;GO:0003723;GO:0043484	nucleic acid binding | RNA binding | regulation of RNA splicing
Hw29G028726		PREDICTED: uncharacterized protein LOC103460732 isoform X1	2.78904	6.82028e-05	Up
Hw29G028744	tgfbr3	PREDICTED: transforming growth factor beta receptor type 3-like	43.0135	1.3836e-98	Up
Hw29G028871	grp58	Protein disulfide-isomerase A3	2.13314	4.62986e-09	Up	GO:0003677;GO:0003714;GO:0003756;GO:0006355;GO:0016853;GO:0030183;GO:0045454;GO:0045892	DNA binding | transcription corepressor activity | protein disulfide isomerase activity | regulation of transcription, DNA-templated | isomerase activity | B cell differentiation | cell redox homeostasis | negative regulation of transcription, DNA-templated
Hw29G028942	si:ch211-201m19.5	anterior gradient protein 2 homolog	27.4593	0.00172975	Up
Hw29G028951	efcbp1	N-terminal EF-hand calcium-binding protein 1	2.09074	0.0011752	Up	GO:0005509	calcium ion binding
Hw29G029016	rptppsi	receptor-type tyrosine-protein phosphatase U-like isoform X3	2.70977	0.032616	Up	GO:0004725;GO:0006470;GO:0016311;GO:0016791	protein tyrosine phosphatase activity | protein dephosphorylation | dephosphorylation | phosphatase activity
Hw29G029024	oprd1	delta-type opioid receptor-like	40.1775	1.3613e-51	Up	GO:0004930;GO:0004985;GO:0007186;GO:0016021	G protein-coupled receptor activity | opioid receptor activity | G protein-coupled receptor signaling pathway | integral component of membrane	ko04080	Neuroactive ligand-receptor interaction
Hw29G029128	tekt2	Tektin-2	3.25618	3.0022e-17	Up	GO:0009058;GO:0016788	biosynthetic process | hydrolase activity, acting on ester bonds
HwUnG029260	cyp11b	cytochrome P450 11B, mitochondrial-like	73.7133	4.26023e-174	Up
HwUnG029266	bft	pituitary homeobox 1 isoform X1	2.45059	0.00012713	Up	GO:0003677;GO:0003700;GO:0006355;GO:0043565	DNA binding | DNA-binding transcription factor activity | regulation of transcription, DNA-templated | sequence-specific DNA binding
HwUnG029724	eif4g3	ORF2-encoded protein, partial	13.2079	0.000797593	Up	GO:0003729;GO:0003743	mRNA binding | translation initiation factor activity
Hw01G000185	her4	hypothetical protein PHYPO_G00209330, partial	0.346547	0.047229	Down	GO:0004714;GO:0005524;GO:0006468;GO:0007169;GO:0016020	transmembrane receptor protein tyrosine kinase activity | ATP binding | protein phosphorylation | transmembrane receptor protein tyrosine kinase signaling pathway | membrane
Hw01G000187	her4	hypothetical protein PHYPO_G00209330, partial	0.249295	0.0441774	Down	GO:0004672;GO:0004713;GO:0005524;GO:0006468	protein kinase activity | protein tyrosine kinase activity | ATP binding | protein phosphorylation	ko04020,ko04144,ko04012	Calcium signaling pathway|Endocytosis|ErbB signaling pathway
Hw01G000244		basement membrane proteoglycan-like	0.172896	8.03619e-37	Down
Hw01G000251	qtsa-10510	hypothetical protein PHYPO_G00208740	0.117706	1.11619e-11	Down
Hw01G000282	pde9a	high affinity cGMP-specific 3',5'-cyclic phosphodiesterase 9A isoform X2	0.180073	5.48749e-05	Down	GO:0004114;GO:0007165;GO:0008081	3',5'-cyclic-nucleotide phosphodiesterase activity | signal transduction | phosphoric diester hydrolase activity	ko00230	Purine metabolism
Hw01G000291	acvr1c	activin receptor type-1C	0.454169	0.0201153	Down	GO:0004672;GO:0004675;GO:0005524;GO:0006468;GO:0007178;GO:0016020	protein kinase activity | transmembrane receptor protein serine/threonine kinase activity | ATP binding | protein phosphorylation | transmembrane receptor protein serine/threonine kinase signaling pathway | membrane	ko04350	TGF-beta signaling pathway
Hw01G000326		uncharacterized protein LOC113645388 isoform X1	0.162516	0.00466313	Down
Hw01G000328	map3k13	mitogen-activated protein kinase kinase kinase 13 isoform X1	0.375682	2.36332e-08	Down	GO:0000186;GO:0004672;GO:0004709;GO:0005524;GO:0006468;GO:0046777	activation of MAPKK activity | protein kinase activity | MAP kinase kinase kinase activity | ATP binding | protein phosphorylation | protein autophosphorylation	ko04010	MAPK signaling pathway
Hw01G000394	hlxb9	motor neuron and pancreas homeobox protein 1-like	0.00917343	9.51309e-58	Down	GO:0003677;GO:0006355;GO:0043565	DNA binding | regulation of transcription, DNA-templated | sequence-specific DNA binding
Hw01G000395	cfap65	hypothetical protein PHYPO_G00207550	0.0607978	6.1349e-09	Down	GO:0032402;GO:0042470	melanosome transport | melanosome
Hw01G000406		PREDICTED: uncharacterized protein LOC108266853	0.217408	1.36266e-09	Down
Hw01G000425	dprp3	inactive dipeptidyl peptidase 10 isoform X2	0.476438	6.85982e-07	Down	GO:0006508;GO:0008236	proteolysis | serine-type peptidase activity
Hw01G000447	erg3	PREDICTED: potassium voltage-gated channel subfamily H member 7 isoform X2	0.167621	0.0122125	Down	GO:0005216;GO:0005249;GO:0006811;GO:0006813;GO:0016020;GO:0055085	ion channel activity | voltage-gated potassium channel activity | ion transport | potassium ion transport | membrane | transmembrane transport
Hw01G000522	itga6	integrin alpha-6 isoform X2	0.35129	2.91376e-06	Down	GO:0007155;GO:0008305	cell adhesion | integrin complex	ko04514,ko04810,ko04512,ko04510	Cell adhesion molecules (CAMs)|Regulation of actin cytoskeleton|ECM-receptor interaction|Focal adhesion
Hw01G000526	myo3b	hypothetical protein PHYPO_G00206270	0.0816216	1.09755e-08	Down	GO:0004672;GO:0005524;GO:0006468	protein kinase activity | ATP binding | protein phosphorylation	ko00410,ko00430,ko00650,ko00250	beta-Alanine metabolism|Taurine and hypotaurine metabolism|Butanoate metabolism|Alanine, aspartate and glutamate metabolism
Hw01G000530	mylk	hypothetical protein PHYPO_G00206230	0.44979	4.18719e-12	Down	GO:0004672;GO:0005515;GO:0005524;GO:0006468	protein kinase activity | protein binding | ATP binding | protein phosphorylation	ko04510,ko04020,ko04810,ko04270	Focal adhesion|Calcium signaling pathway|Regulation of actin cytoskeleton|Vascular smooth muscle contraction
Hw01G000545	si:dkey-189g17.2	hypothetical protein PHYPO_G00206090	0.135234	6.54143e-19	Down	GO:0003676	nucleic acid binding
Hw01G000632	ant1	ADP/ATP translocase 1	0.445976	2.56761e-05	Down	GO:0005743;GO:0022857;GO:0055085	mitochondrial inner membrane | transmembrane transporter activity | transmembrane transport	ko04020	Calcium signaling pathway
Hw01G000644		uncharacterized protein LOC113654476 isoform X1	0.449493	9.15465e-23	Down
Hw01G000769	kiaa0466	immunoglobulin superfamily member 3-like isoform X1	0.41396	1.19267e-07	Down
Hw01G000822	plcl1	inactive phospholipase C-like protein 1 isoform X1	0.215449	5.52414e-22	Down	GO:0004435;GO:0006629;GO:0007165;GO:0008081;GO:0032228;GO:0035556;GO:0050811;GO:0070679	phosphatidylinositol phospholipase C activity | lipid metabolic process | signal transduction | phosphoric diester hydrolase activity | regulation of synaptic transmission, GABAergic | intracellular signal transduction | GABA receptor binding | inositol 1,4,5 trisphosphate binding
Hw01G000824	kiaa1034	hypothetical protein PHYPO_G00203520	0.0309235	0.01028	Down	GO:0003677;GO:0006338	DNA binding | chromatin remodeling
Hw01G000832	mx	PREDICTED: interferon-induced GTP-binding protein Mx-like isoform X1	0.343385	0.0340099	Down	GO:0003924;GO:0005525	GTPase activity | GTP binding
Hw01G000898	kiaa0951	neuroligin-4, X-linked-like	0.104302	5.07583e-08	Down			ko04514	Cell adhesion molecules (CAMs)
Hw01G000918	tyrp2	L-dopachrome tautomerase	0.228967	0.00521095	Down	GO:0016491	oxidoreductase activity	ko00350,ko04916	Tyrosine metabolism|Melanogenesis
Hw01G000950	pthr2	parathyroid hormone 2 receptor	0.00652825	1.31699e-06	Down	GO:0004888;GO:0004930;GO:0007166;GO:0007186;GO:0016020;GO:0016021	transmembrane signaling receptor activity | G protein-coupled receptor activity | cell surface receptor signaling pathway | G protein-coupled receptor signaling pathway | membrane | integral component of membrane	ko04080	Neuroactive ligand-receptor interaction
Hw01G000958	tdrd4	RING finger protein 17 isoform X3	0.25804	5.88072e-08	Down
Hw01G000986	parp14	hypothetical protein PHYPO_G00202240	0.499737	0.000144547	Down	GO:0003950	NAD+ ADP-ribosyltransferase activity
Hw01G000994	rck	PREDICTED: mitogen-activated protein kinase kinase kinase 19	0.0313483	5.52649e-09	Down	GO:0004672;GO:0005524;GO:0006468	protein kinase activity | ATP binding | protein phosphorylation
Hw01G001254	slc22a23	solute carrier family 22 member 23-like	0.435204	4.29016e-06	Down	GO:0016021;GO:0022857;GO:0055085	integral component of membrane | transmembrane transporter activity | transmembrane transport
Hw01G001255	dsp	LOW QUALITY PROTEIN: desmoplakin-like	0.402669	2.04558e-18	Down	GO:0005856;GO:0030054;GO:0050839;GO:0098609	cytoskeleton | cell junction | cell adhesion molecule binding | cell-cell adhesion
Hw01G001266	cb1a	hypothetical protein PHYPO_G00186790	0.192251	4.91137e-17	Down
Hw01G001272	myo6	PREDICTED: unconventional myosin-VI isoform X3	0.42582	0.000371752	Down	GO:0003774;GO:0005524;GO:0016459	motor activity | ATP binding | myosin complex
Hw01G001285	myo6	unconventional myosin-VI-like isoform X5	0.36376	1.97666e-07	Down
Hw01G001287	chst12	carbohydrate sulfotransferase 12-like	0.313957	0.00524831	Down	GO:0008146;GO:0016021;GO:0016051	sulfotransferase activity | integral component of membrane | carbohydrate biosynthetic process	ko00532	Glycosaminoglycan biosynthesis - chondroitin sulfate / dermatan sulfate
Hw01G001319	cfap57	LOW QUALITY PROTEIN: cilia- and flagella-associated protein 57-like	0.445489	0.0472167	Down	GO:0005515	protein binding
Hw01G001333		unnamed protein product	0.0209096	0.0142278	Down
Hw01G001335	cfap57	cilia- and flagella-associated protein 57-like isoform X2	0.0382391	0.00363552	Down	GO:0005515	protein binding
Hw01G001336			0.324809	1.6792e-21	Down	GO:0003676	nucleic acid binding
Hw01G001358	si:ch211-193l17.1	hypothetical protein PHYPO_G00186040	0.197442	1.52359e-57	Down	GO:0003824;GO:0004497;GO:0005507;GO:0016715;GO:0055114	catalytic activity | monooxygenase activity | copper ion binding | oxidoreductase activity, acting on paired donors, with incorporation or reduction of molecular oxygen, reduced ascorbate as one donor, and incorporation of one atom of oxygen | oxidation-reduction process
Hw01G001361	mtap44	interferon-induced protein 44-like	0.448606	0.00368405	Down
Hw01G001544	col10a1	PREDICTED: collagen alpha-1(X) chain	0.485645	0.0377229	Down	GO:0005515	protein binding
Hw02G001806	rem2	hypothetical protein PHYPO_G00199610	0.113347	2.82993e-12	Down	GO:0003676;GO:0003723;GO:0006355	nucleic acid binding | RNA binding | regulation of transcription, DNA-templated
Hw02G002050	orf2	uncharacterized protein LOC109197785	0.0845541	0.0153286	Down	GO:0005515	protein binding
Hw02G002052		leucine-rich repeat-containing 24-like protein	0.153617	0.0466432	Down	GO:0008053	mitochondrial fusion
Hw02G002079		unnamed protein product	0.285829	1.30179e-09	Down	GO:0003676	nucleic acid binding	ko03040	Spliceosome
Hw02G002143	baf60c	SWI/SNF-related matrix-associated actin-dependent regulator of chromatin subfamily D member 3 isoform X3	0.407387	0.0060183	Down	GO:0008376;GO:0032580	acetylgalactosaminyltransferase activity | Golgi cisterna membrane	ko00532	Glycosaminoglycan biosynthesis - chondroitin sulfate / dermatan sulfate
Hw02G002253	bcap	LOW QUALITY PROTEIN: B-cell scaffold protein with ankyrin repeats	0.0580367	0.000253419	Down
Hw02G002393			0.441497	1.56065e-06	Down	GO:0008080	N-acetyltransferase activity
Hw02G002399	prox2	hypothetical protein PHYPO_G00193540	0.105398	0.0167575	Down	GO:0005515	protein binding
Hw02G002426		SH3 domain and tetratricopeptide repeat-containing protein 1 isoform X2	0.243846	7.87718e-09	Down	GO:0003997;GO:0005777;GO:0006631;GO:0006635;GO:0016627;GO:0055114;GO:0071949	acyl-CoA oxidase activity | peroxisome | fatty acid metabolic process | fatty acid beta-oxidation | oxidoreductase activity, acting on the CH-CH group of donors | oxidation-reduction process | FAD binding	ko00592,ko00071,ko04146,ko01040,ko03320	alpha-Linolenic acid metabolism|Fatty acid degradation|Peroxisome|Biosynthesis of unsaturated fatty acids|PPAR signaling pathway
Hw02G002482		uncharacterized protein LOC114772546, partial	0.413806	0.000279786	Down	GO:0007165	signal transduction
Hw02G002483		hypothetical protein Z043_112685	0.0864422	4.31577e-08	Down
Hw02G002507			0.177061	0.00127569	Down
Hw02G002531			0.4979	1.14396e-07	Down	GO:0004888;GO:0005216;GO:0005230;GO:0006811;GO:0016021;GO:0022848;GO:0034220;GO:0045211	transmembrane signaling receptor activity | ion channel activity | extracellular ligand-gated ion channel activity | ion transport | integral component of membrane | acetylcholine-gated cation-selective channel activity | ion transmembrane transport | postsynaptic membrane	ko04080	Neuroactive ligand-receptor interaction
Hw02G002553	wave3	wiskott-Aldrich syndrome protein family member 3-like isoform X2	0.325833	1.0923e-05	Down	GO:0004930;GO:0004993;GO:0005887;GO:0007186;GO:0007626;GO:0007631;GO:0016021	G protein-coupled receptor activity | G protein-coupled serotonin receptor activity | integral component of plasma membrane | G protein-coupled receptor signaling pathway | locomotory behavior | feeding behavior | integral component of membrane	ko04540,ko04080,ko04020	Gap junction|Neuroactive ligand-receptor interaction|Calcium signaling pathway
Hw02G002568			0.156714	4.69547e-05	Down
Hw02G002590	mef	E3 ubiquitin-protein ligase TRIM39-like	0.480825	0.0326749	Down	GO:0004842;GO:0005515;GO:0008270;GO:0016567;GO:0046872	ubiquitin-protein transferase activity | protein binding | zinc ion binding | protein ubiquitination | metal ion binding
Hw02G002916			0.337777	0.00257353	Down	GO:0005576;GO:0006955;GO:0008009	extracellular region | immune response | chemokine activity	ko04060,ko04620,ko05132	Cytokine-cytokine receptor interaction|Toll-like receptor signaling pathway|Salmonella infection
Hw03G003077	nod3	NACHT, LRR and PYD domains-containing protein 3-like isoform X2	0.398296	5.78689e-05	Down	GO:0005515	protein binding
Hw03G003195	kiaa0218	putative deoxyribonuclease TATDN2 isoform X2	0.236808	0.000458055	Down	GO:0016788;GO:0016888	hydrolase activity, acting on ester bonds | endodeoxyribonuclease activity, producing 5'-phosphomonoesters
Hw03G003223		uncharacterized protein LOC113640761 isoform X6	0.323164	0.00647563	Down
Hw03G003224	efp	PREDICTED: E3 ubiquitin/ISG15 ligase TRIM25-like isoform X1	0.136136	4.17575e-15	Down	GO:0005515	protein binding
Hw03G003249	rgs4	regulator of G-protein signaling 4	0.479307	5.14886e-09	Down	GO:0005096;GO:0007186	GTPase activator activity | G protein-coupled receptor signaling pathway
Hw03G003286	adcyap1r1	vasoactive intestinal polypeptide receptor 1-like	0.00475578	1.75015e-63	Down	GO:0004888;GO:0004930;GO:0007166;GO:0007186;GO:0016020;GO:0016021	transmembrane signaling receptor activity | G protein-coupled receptor activity | cell surface receptor signaling pathway | G protein-coupled receptor signaling pathway | membrane | integral component of membrane
Hw03G003328	gabt2	uncharacterized protein LOC115007836 isoform X4	0.233338	1.76013e-14	Down	GO:0005328;GO:0016021	neurotransmitter:sodium symporter activity | integral component of membrane
Hw03G003403	abhd7	hypothetical protein PHYPO_G00105020	0.458322	0.00152117	Down	GO:0003824	catalytic activity
Hw03G003430	kif1a	Kinesin-like protein KIF1B	0.218847	1.5816e-06	Down	GO:0003777;GO:0005515;GO:0005524;GO:0007018;GO:0008017	microtubule motor activity | protein binding | ATP binding | microtubule-based movement | microtubule binding
Hw03G003439	gm757	PREDICTED: E3 ubiquitin-protein ligase RNF152-like	0.217576	0.000258111	Down
Hw03G003489	cldn24	putative claudin-24	0.0161614	1.97235e-154	Down	GO:0005198;GO:0005923;GO:0016021	structural molecule activity | bicellular tight junction | integral component of membrane
Hw03G003493	lrap35a	leucine rich adaptor protein 1	0.307992	1.04765e-06	Down	GO:0043123	positive regulation of I-kappaB kinase/NF-kappaB signaling
Hw03G003497	wdr78	WD repeat-containing protein 78	0.16134	0.000290841	Down	GO:0005515	protein binding
Hw03G003559	cpne9	copine-9 isoform X2	0.0506093	0.000168986	Down
Hw03G003587	sycp1	LOW QUALITY PROTEIN: synaptonemal complex protein 1-like	0.262156	0.00499443	Down	GO:0000795;GO:0007130	synaptonemal complex | synaptonemal complex assembly
Hw03G003621	ptgis	prostacyclin synthase-like	0.49125	9.19748e-14	Down	GO:0001516;GO:0004497;GO:0005506;GO:0008116;GO:0016705;GO:0020037;GO:0055114	prostaglandin biosynthetic process | monooxygenase activity | iron ion binding | prostaglandin-I synthase activity | oxidoreductase activity, acting on paired donors, with incorporation or reduction of molecular oxygen | heme binding | oxidation-reduction process	ko00590	Arachidonic acid metabolism
Hw03G003627	cfap20dc	uncharacterized protein C3orf67 homolog isoform X3	0.210533	2.49466e-07	Down
Hw03G003640	nph4	neurexophilin-4	0.0949519	9.93897e-33	Down
Hw03G003648	areb6	zinc finger E-box-binding homeobox 2-like isoform X1	0.259394	5.72357e-12	Down	GO:0003676	nucleic acid binding
Hw03G003662	gcx-1	PREDICTED: TOX high mobility group box family member 2 isoform X1	0.318566	3.89692e-13	Down
Hw03G003680	cyp24	1,25-dihydroxyvitamin D(3) 24-hydroxylase, mitochondrial	0.125127	2.81514e-22	Down	GO:0005506;GO:0016705;GO:0020037;GO:0055114	iron ion binding | oxidoreductase activity, acting on paired donors, with incorporation or reduction of molecular oxygen | heme binding | oxidation-reduction process	ko00100	Steroid biosynthesis
Hw03G003687	pltp	phospholipid transfer protein isoform X1	0.499433	0.00783732	Down	GO:0005615;GO:0006629;GO:0008289	extracellular space | lipid metabolic process | lipid binding	ko03320	PPAR signaling pathway
Hw03G003757	foxp1	forkhead box protein P1 isoform X10	0.474031	4.90786e-08	Down	GO:0003700;GO:0006355;GO:0043565	DNA-binding transcription factor activity | regulation of transcription, DNA-templated | sequence-specific DNA binding
Hw03G003769	kiaa1496	contactin-3-like	0.00673755	5.17048e-87	Down	GO:0005515	protein binding
Hw03G003843	inha	inhibin alpha chain	0.0284517	4.88146e-51	Down	GO:0008083	growth factor activity
Hw03G003895	drc11	dynein regulatory complex protein 11	0.089209	6.73614e-34	Down	GO:0005515;GO:0005524	protein binding | ATP binding
Hw03G003898	slac2a	PREDICTED: melanophilin isoform X1	0.354515	0.0301778	Down
Hw03G003901	st6gal2	beta-galactoside alpha-2,6-sialyltransferase 2-like	0.345792	1.65592e-05	Down	GO:0006486;GO:0008373	protein glycosylation | sialyltransferase activity
Hw03G003935	zgc:73361	PREDICTED: protein reprimo A-like	0.121861	0.00607013	Down
Hw03G004026	stg	Voltage-dependent calcium channel gamma-2 subunit	0.0511773	4.23387e-17	Down	GO:0005245;GO:0005891;GO:0006816;GO:0016020;GO:0016021;GO:0070588	voltage-gated calcium channel activity | voltage-gated calcium channel complex | calcium ion transport | membrane | integral component of membrane | calcium ion transmembrane transport	ko04010,ko04261,ko04260	MAPK signaling pathway|Adrenergic signaling in cardiomyocytes|Cardiac muscle contraction
Hw03G004063	ap1m2	PREDICTED: AP-1 complex subunit mu-2	0.315528	1.10944e-10	Down	GO:0006886;GO:0016192;GO:0030131	intracellular protein transport | vesicle-mediated transport | clathrin adaptor complex	ko04142	Lysosome
Hw03G004086	boule	protein boule-like isoform X3	0.144726	1.21567e-07	Down	GO:0003676;GO:0003729	nucleic acid binding | mRNA binding
Hw03G004118	dnah11	PREDICTED: dynein heavy chain 11, axonemal-like	0.421314	0.000107477	Down	GO:0005524	ATP binding
Hw03G004181	kiaa2008	alpha-1,6-mannosylglycoprotein 6-beta-N-acetylglucosaminyltransferase B-like, partial	0.0278529	1.24638e-14	Down	GO:0006487;GO:0030144	protein N-linked glycosylation | alpha-1,6-mannosylglycoprotein 6-beta-N-acetylglucosaminyltransferase activity	ko00510,ko00514	N-Glycan biosynthesis|Other types of O-glycan biosynthesis
Hw03G004280	acp5	tartrate-resistant acid phosphatase type 5-like isoform X1	0.491316	0.0402664	Down	GO:0003993;GO:0016787	acid phosphatase activity | hydrolase activity	ko04142	Lysosome
Hw03G004283	pim-1	serine/threonine-protein kinase pim-1-like	0.126072	3.42567e-05	Down	GO:0004672;GO:0005524;GO:0006468	protein kinase activity | ATP binding | protein phosphorylation
Hw04G004381	col11a1	hypothetical protein PHYPO_G00010720	0.434727	1.68672e-06	Down	GO:0005201	extracellular matrix structural constituent
Hw04G004390	unq571/pro1133	netrin-G1 isoform X1	0.040208	7.30674e-22	Down			ko04514	Cell adhesion molecules (CAMs)
Hw04G004417		uncharacterized protein LOC113545389	0.393064	0.0001436	Down	GO:0005509;GO:0005515	calcium ion binding | protein binding
Hw04G004456		trichohyalin-like	0.0881997	0.0170859	Down
Hw04G004491	f13a	coagulation factor XIII A chain	0.175419	5.61724e-09	Down	GO:0003810;GO:0018149;GO:0072378	protein-glutamine gamma-glutamyltransferase activity | peptide cross-linking | blood coagulation, fibrin clot formation
Hw04G004492	zgc:92828	neuritin	0.398176	5.86548e-05	Down	GO:0007399	nervous system development
Hw04G004584	myr3	unconventional myosin-Ie-like	0.447836	1.28683e-06	Down	GO:0003774;GO:0005524;GO:0016459	motor activity | ATP binding | myosin complex
Hw04G004596	adgrb1	LOW QUALITY PROTEIN: adhesion G protein-coupled receptor B1-like	0.476707	6.83464e-05	Down	GO:0004930;GO:0016020;GO:0016525	G protein-coupled receptor activity | membrane | negative regulation of angiogenesis	ko04115	p53 signaling pathway
Hw04G004679	zrp	PREDICTED: fasciculation and elongation protein zeta-2 isoform X2	0.403018	5.22555e-05	Down
Hw04G004735	il6st	hypothetical protein PHYPO_G00004900	0.411075	0.000511754	Down	GO:0005515	protein binding	ko04060	Cytokine-cytokine receptor interaction
Hw04G004809	idb4	DNA-binding protein inhibitor ID-4	0.0474943	9.44324e-18	Down	GO:0005634;GO:0005737;GO:0045892;GO:0046983	nucleus | cytoplasm | negative regulation of transcription, DNA-templated | protein dimerization activity	ko04350	TGF-beta signaling pathway
Hw04G004848	plppr5	phospholipid phosphatase-related protein type 5-like isoform X2	0.0894596	4.75994e-34	Down
Hw04G004901	si:dkey-30o16.5	HORMA domain-containing protein 1 isoform X1	0.304967	0.00316371	Down
Hw04G004915	bcan	LOW QUALITY PROTEIN: brevican core protein	0.14647	3.99618e-20	Down	GO:0005540;GO:0007155	hyaluronic acid binding | cell adhesion
Hw04G004956		gonadotropin-releasing hormone II receptor-like	0.036468	5.53202e-05	Down	GO:0004930;GO:0007186;GO:0016021;GO:0016500	G protein-coupled receptor activity | G protein-coupled receptor signaling pathway | integral component of membrane | protein-hormone receptor activity	ko04080,ko04912	Neuroactive ligand-receptor interaction|GnRH signaling pathway
Hw04G004981	ht031	chromatin target of PRMT1 protein-like isoform X1	0.154069	5.30427e-05	Down
Hw04G005019	dnah11	dynein heavy chain 11, axonemal-like isoform X1	0.396568	0.00311751	Down	GO:0003777;GO:0007018	microtubule motor activity | microtubule-based movement
Hw04G005035	tnfrsf16	tumor necrosis factor receptor superfamily member 16-like	0.44138	0.000781389	Down	GO:0005515;GO:0007165	protein binding | signal transduction	ko04060	Cytokine-cytokine receptor interaction
Hw04G005077	tgas018n09.1	cytoplasmic phosphatidylinositol transfer protein 1-like	0.287626	3.97809e-08	Down	GO:0005548;GO:0015914	phospholipid transporter activity | phospholipid transport
Hw04G005078	glun2d	glutamate receptor ionotropic, NMDA 2D-like	0.218353	0.00103543	Down	GO:0004970;GO:0005216;GO:0006811;GO:0015276;GO:0016020;GO:0038023	ionotropic glutamate receptor activity | ion channel activity | ion transport | ligand-gated ion channel activity | membrane | signaling receptor activity	ko04020,ko04080	Calcium signaling pathway|Neuroactive ligand-receptor interaction
Hw04G005106	cs3	calsyntenin-3	0.449676	9.13544e-16	Down	GO:0005509	calcium ion binding
Hw04G005139	2023-10-02	POU domain, class 2, transcription factor 2 isoform X1	0.248711	7.20357e-06	Down	GO:0003677;GO:0003700;GO:0005634;GO:0006355;GO:0043565	DNA binding | DNA-binding transcription factor activity | nucleus | regulation of transcription, DNA-templated | sequence-specific DNA binding
Hw04G005203	efl2	hypothetical protein PHYPO_G00009360	0.171465	5.20471e-10	Down	GO:0016020;GO:0046875;GO:0048013	membrane | ephrin receptor binding | ephrin receptor signaling pathway
Hw04G005219	c1orf2	protein FAM189B isoform X1	0.246421	9.04035e-15	Down	GO:0016021	integral component of membrane
Hw04G005221	c8orf1	LOW QUALITY PROTEIN: oxidative stress-induced growth inhibitor 2	0.150737	7.98895e-26	Down
Hw04G005235		uncharacterized protein LOC113647008	0.42821	4.73038e-14	Down
Hw04G005315	nanog	homeobox protein Hox-D9b-like	0.0564902	0.00399316	Down	GO:0003677;GO:0006355;GO:0043565	DNA binding | regulation of transcription, DNA-templated | sequence-specific DNA binding
Hw04G005335	kiaa1060	Adenylate cyclase type 2	0.169752	0.000112092	Down	GO:0009190;GO:0016849;GO:0035556	cyclic nucleotide biosynthetic process | phosphorus-oxygen lyase activity | intracellular signal transduction	ko04540,ko04914,ko04916,ko04261,ko04114,ko04020,ko04912,ko04270,ko00230	Gap junction|Progesterone-mediated oocyte maturation|Melanogenesis|Adrenergic signaling in cardiomyocytes|Oocyte meiosis|Calcium signaling pathway|GnRH signaling pathway|Vascular smooth muscle contraction|Purine metabolism
Hw04G005392	sbk	PREDICTED: serine/threonine-protein kinase SBK1-like	0.186428	2.23074e-14	Down	GO:0004672;GO:0005524;GO:0006468	protein kinase activity | ATP binding | protein phosphorylation
Hw04G005429	c17orf1	formin-like protein 1	0.204668	0.0152721	Down	GO:0007010;GO:0008360	cytoskeleton organization | regulation of cell shape
Hw04G005455	accn2c	hypothetical protein F7725_011357	0.31325	3.31715e-13	Down	GO:0005272;GO:0006814;GO:0016020	sodium channel activity | sodium ion transport | membrane
Hw04G005456		Histone H2B.3	0.0750372	4.08473e-08	Down	GO:0000786;GO:0003677;GO:0046982	nucleosome | DNA binding | protein heterodimerization activity
Hw04G005472	sntg1	gamma-1-syntrophin	0.316765	4.17059e-15	Down	GO:0005198;GO:0005515	structural molecule activity | protein binding
Hw04G005473	slug	zinc finger protein SNAI2 isoform X1	0.461949	0.0153286	Down	GO:0003676	nucleic acid binding	ko04520	Adherens junction
Hw04G005492	pp1396	ORF2-encoded protein, partial	0.122913	2.54662e-12	Down
Hw05G005648		hemogen isoform X1	0.43963	1.23565e-09	Down
Hw05G005688	stox1	storkhead-box protein 2-like isoform X1	0.31209	0.0145604	Down	GO:0006357	regulation of transcription by RNA polymerase II
Hw05G005689	kiaa1392	storkhead-box protein 2-like isoform X2	0.447233	2.06428e-09	Down	GO:0006357	regulation of transcription by RNA polymerase II
Hw05G005707	idax	CXXC-type zinc finger protein 4	0.0730667	2.57172e-17	Down	GO:0003677;GO:0008270	DNA binding | zinc ion binding	ko04310	Wnt signaling pathway
Hw05G005761	pgdh1	hypothetical protein PHYPO_G00174650	0.432387	1.0239e-05	Down
Hw05G005762	pgdh1	hypothetical protein PHYPO_G00174650	0.449961	1.58897e-06	Down
Hw05G005840	kiaa0882	TBC1 domain family member 9	0.462983	3.33474e-16	Down
Hw05G005847	kiaa1593	probable E3 ubiquitin-protein ligase HERC3	0.317437	1.75408e-05	Down	GO:0004842	ubiquitin-protein transferase activity
Hw05G005848	herc6	probable E3 ubiquitin-protein ligase HERC4	0.482984	2.73936e-10	Down	GO:0004842	ubiquitin-protein transferase activity	ko04120	Ubiquitin mediated proteolysis
Hw05G005866	lef-1	lymphoid enhancer-binding factor 1 isoform X1	0.296879	2.25747e-09	Down	GO:0006357;GO:0008013;GO:0016055	regulation of transcription by RNA polymerase II | beta-catenin binding | Wnt signaling pathway	ko04916,ko04520,ko04310	Melanogenesis|Adherens junction|Wnt signaling pathway
Hw05G005963		C2H2 finger domain transcription factor crzA-like	0.411037	1.78254e-06	Down	GO:0003676	nucleic acid binding
Hw05G006001	psd	PREDICTED: uncharacterized protein LOC108263482	0.233785	1.70118e-10	Down	GO:0005515;GO:0005543	protein binding | phospholipid binding	ko04144	Endocytosis
Hw05G006086	kiaa0282	PREDICTED: E3 ubiquitin-protein ligase TRIM9	0.459699	7.77969e-06	Down	GO:0008270	zinc ion binding
Hw05G006170	nckx3	LOW QUALITY PROTEIN: sodium/potassium/calcium exchanger 3-like	0.250747	2.04175e-11	Down	GO:0005886;GO:0006811;GO:0008273;GO:0016021;GO:0055085	plasma membrane | ion transport | calcium, potassium:sodium antiporter activity | integral component of membrane | transmembrane transport
Hw05G006175	eef1a	elongation factor 1-alpha 1-like	0.262055	8.24733e-21	Down	GO:0003746;GO:0003924;GO:0005525;GO:0006414	translation elongation factor activity | GTPase activity | GTP binding | translational elongation	ko03013	RNA transport
Hw05G006176	cgas	cyclic GMP-AMP synthase	0.443087	2.40469e-18	Down			ko04623	Cytosolic DNA-sensing pathway
Hw05G006177	hage	probable ATP-dependent RNA helicase DDX43 isoform X1	0.264065	1.21946e-08	Down	GO:0003676;GO:0003723;GO:0005524	nucleic acid binding | RNA binding | ATP binding
Hw05G006205	proml1	LOW QUALITY PROTEIN: prominin-1-A-like	0.481475	0.000137411	Down	GO:0016021	integral component of membrane
Hw05G006242	rai17	PREDICTED: zinc finger MIZ domain-containing protein 1 isoform X2	0.479552	6.00792e-08	Down	GO:0008270	zinc ion binding
Hw05G006261	dr-nr#2	PREDICTED: rho GTPase-activating protein 22-like isoform X2	0.375775	1.13573e-11	Down	GO:0007165	signal transduction
Hw05G006310	kiaa0980	LOW QUALITY PROTEIN: ninein-like protein	0.343409	3.99861e-25	Down	GO:0005509	calcium ion binding
Hw05G006314	sec6	hypothetical protein PHYPO_G00179620	0.291974	3.56273e-10	Down	GO:0000145;GO:0006887	exocyst | exocytosis
Hw05G006331	vwc2	brorin	0.113852	6.91985e-38	Down	GO:0005515	protein binding
Hw05G006344	isg58	interferon-induced protein with tetratricopeptide repeats 5-like	0.378584	0.00055194	Down	GO:0005515	protein binding
Hw05G006359	c10orf24	storkhead-box protein 1 isoform X1	0.217171	1.51032e-21	Down	GO:0006357	regulation of transcription by RNA polymerase II
Hw05G006398	btr1	sodium bicarbonate transporter-like protein 11 isoform X5	0.413237	1.88251e-05	Down	GO:0005452;GO:0006820;GO:0016020;GO:0016021	inorganic anion exchanger activity | anion transport | membrane | integral component of membrane
Hw05G006404	fgfr3	PREDICTED: fibroblast growth factor receptor 3 isoform X5	0.129105	7.41974e-35	Down	GO:0004672;GO:0004713;GO:0005007;GO:0005524;GO:0006468;GO:0008284;GO:0008543;GO:0016021	protein kinase activity | protein tyrosine kinase activity | fibroblast growth factor-activated receptor activity | ATP binding | protein phosphorylation | positive regulation of cell population proliferation | fibroblast growth factor receptor signaling pathway | integral component of membrane	ko04144,ko04810,ko04010	Endocytosis|Regulation of actin cytoskeleton|MAPK signaling pathway
Hw05G006440	dctn1	PREDICTED: dynactin subunit 1-like isoform X2	0.468875	2.59476e-05	Down	GO:0000132;GO:0005813;GO:0008017;GO:0010970	establishment of mitotic spindle orientation | centrosome | microtubule binding | transport along microtubule
Hw05G006454	rbat	neutral and basic amino acid transport protein rBAT	0.17813	1.61332e-12	Down	GO:0003824;GO:0005975	catalytic activity | carbohydrate metabolic process
Hw05G006462	bhlhe73	endothelial PAS domain-containing protein 1 isoform X2	0.429569	3.07999e-13	Down	GO:0005515;GO:0006355;GO:0046983	protein binding | regulation of transcription, DNA-templated | protein dimerization activity
Hw05G006601	fgfr2	fibroblast growth factor receptor 2 isoform X2	0.456833	2.00523e-13	Down	GO:0004672;GO:0004713;GO:0005007;GO:0005524;GO:0006468;GO:0008284;GO:0008543;GO:0016021	protein kinase activity | protein tyrosine kinase activity | fibroblast growth factor-activated receptor activity | ATP binding | protein phosphorylation | positive regulation of cell population proliferation | fibroblast growth factor receptor signaling pathway | integral component of membrane	ko04144,ko04810,ko04010	Endocytosis|Regulation of actin cytoskeleton|MAPK signaling pathway
Hw05G006623	hcrtr2	hypothetical protein PHYPO_G00182380	0.0927827	7.30811e-05	Down	GO:0004930;GO:0007186;GO:0007631;GO:0016021;GO:0016499;GO:0022410	G protein-coupled receptor activity | G protein-coupled receptor signaling pathway | feeding behavior | integral component of membrane | orexin receptor activity | circadian sleep/wake cycle process	ko04080	Neuroactive ligand-receptor interaction
Hw05G006650	gtpbp2	GTP-binding protein 2-like isoform X1	0.487634	1.05075e-11	Down	GO:0003924;GO:0005525	GTPase activity | GTP binding
Hw05G006658	unq5952/pro19863	CUB and sushi domain-containing protein 1 isoform X1	0.148889	5.83233e-22	Down
Hw05G006671	fksg71	hypothetical protein PHYPO_G00182830	0.4103	0.040675	Down	GO:0004623;GO:0005509;GO:0005576;GO:0006644;GO:0016042;GO:0050482	phospholipase A2 activity | calcium ion binding | extracellular region | phospholipid metabolic process | lipid catabolic process | arachidonic acid secretion	ko00564,ko00592,ko00591,ko00565,ko00590,ko04270	Glycerophospholipid metabolism|alpha-Linolenic acid metabolism|Linoleic acid metabolism|Ether lipid metabolism|Arachidonic acid metabolism|Vascular smooth muscle contraction
Hw05G006722	znt10	S100P-binding protein isoform X1	0.169719	0.0161579	Down	GO:0048306	calcium-dependent protein binding
Hw05G006725		PREDICTED: protein FAM65C-like	0.22993	7.2107e-18	Down	GO:0016021	integral component of membrane
Hw05G006726	emx2	PREDICTED: homeobox protein EMX2	0.138548	1.03581e-66	Down	GO:0003677;GO:0006355;GO:0043565	DNA binding | regulation of transcription, DNA-templated | sequence-specific DNA binding
Hw05G006728	rab11fip2	rab11 family-interacting protein 2	0.405833	7.17213e-09	Down	GO:0017137	Rab GTPase binding	ko04144	Endocytosis
Hw05G006751	col6a6	LOW QUALITY PROTEIN: collagen alpha-4(VI) chain-like	0.409568	3.60327e-08	Down	GO:0004867	serine-type endopeptidase inhibitor activity	ko04512,ko04510	ECM-receptor interaction|Focal adhesion
Hw05G006762			0.419165	0.000244049	Down	GO:0016021	integral component of membrane
Hw05G006774	eag2	potassium voltage-gated channel subfamily H member 5 isoform X2	0.0118419	0.000273947	Down	GO:0005216;GO:0005249;GO:0006811;GO:0006813;GO:0016020;GO:0055085	ion channel activity | voltage-gated potassium channel activity | ion transport | potassium ion transport | membrane | transmembrane transport
Hw05G006799	c14orf47	hypothetical protein PHYPO_G00184020	0.28386	4.32191e-11	Down	GO:0005634	nucleus
Hw05G006847		PREDICTED: uncharacterized protein LOC108263195	0.195012	3.45973e-13	Down
Hw05G006858	lrrc9	LOW QUALITY PROTEIN: leucine-rich repeat-containing protein 9	0.428258	0.00607858	Down	GO:0005515	protein binding
Hw06G006912	zgc:55318	LOW QUALITY PROTEIN: contactin-5-like	0.352994	4.87577e-11	Down	GO:0005515	protein binding
Hw06G006976	pla2g1br	PREDICTED: macrophage mannose receptor 1-like	0.459872	0.0220158	Down			ko04145	Phagosome
Hw06G007029	dbndd1	dysbindin domain-containing protein 1 isoform X1	0.362367	1.13449e-18	Down	GO:0005737	cytoplasm
Hw06G007055	atbf1	zinc finger homeobox protein 3-like	0.481763	1.12349e-06	Down	GO:0003676;GO:0003677;GO:0006355;GO:0008270;GO:0043565	nucleic acid binding | DNA binding | regulation of transcription, DNA-templated | zinc ion binding | sequence-specific DNA binding
Hw06G007056			0.0582606	0.0206991	Down
Hw06G007067	zgc:100904	carbohydrate sulfotransferase 1-like	0.0328676	0.00899276	Down	GO:0008146	sulfotransferase activity	ko00533	Glycosaminoglycan biosynthesis - keratan sulfate
Hw06G007128	tmem90b	transmembrane protein 91-like isoform X1	0.0774409	5.92296e-68	Down	GO:0016021	integral component of membrane
Hw06G007146	map3k10	mitogen-activated protein kinase kinase kinase 10	0.175901	0.00186186	Down	GO:0004672;GO:0004709;GO:0005515;GO:0005524;GO:0006468	protein kinase activity | MAP kinase kinase kinase activity | protein binding | ATP binding | protein phosphorylation
Hw06G007165	cncg4	LOW QUALITY PROTEIN: cyclic nucleotide-gated cation channel beta-1-like	0.110359	2.52376e-38	Down	GO:0005221;GO:0007601;GO:0098655	intracellular cyclic nucleotide activated cation channel activity | visual perception | cation transmembrane transport	ko04744	Phototransduction
Hw06G007294	cntd2	cyclin N-terminal domain-containing protein 2 isoform X1	0.167468	0.014068	Down	GO:0005634	nucleus
Hw06G007468	efcbp2	N-terminal EF-hand calcium-binding protein 2 isoform X1	0.343834	0.000569995	Down	GO:0005509	calcium ion binding
Hw06G007486	cftr	cystic fibrosis transmembrane conductance regulator	0.0254631	1.52738e-54	Down	GO:0005254;GO:0005524;GO:0006811;GO:0016020;GO:0016021;GO:0016887;GO:0042626;GO:0055085	chloride channel activity | ATP binding | ion transport | membrane | integral component of membrane | ATPase activity | ATPase-coupled transmembrane transporter activity | transmembrane transport	ko02010	ABC transporters
Hw06G007487	cftr	cystic fibrosis transmembrane conductance regulator	0.0105737	7.9707e-05	Down
Hw06G007488	gasz	hypothetical protein PHYPO_G00214660	0.13673	9.83113e-07	Down	GO:0005515	protein binding
Hw06G007523	nckx1	PREDICTED: sodium/potassium/calcium exchanger 1 isoform X1	0.0855334	4.87839e-17	Down	GO:0016021;GO:0055085	integral component of membrane | transmembrane transport	ko04744	Phototransduction
Hw06G007581	rcjmb04_1e1	hypothetical protein PHYPO_G00213780	0.27659	1.33493e-21	Down	GO:0005509	calcium ion binding
Hw06G007632	kid1	serine/threonine-protein kinase pim-1-like	0.135439	1.40299e-07	Down	GO:0004672;GO:0005524;GO:0006468	protein kinase activity | ATP binding | protein phosphorylation
Hw06G007710	semaz1b	semaphorin-3A	0.13095	1.75015e-63	Down	GO:0005515;GO:0030215	protein binding | semaphorin receptor binding
Hw06G007739	kiaa1650	SH3 and multiple ankyrin repeat domains protein 3 isoform X1	0.0976613	7.44877e-25	Down	GO:0005515	protein binding
Hw06G007752	cfap45	cilia- and flagella-associated protein 45	0.0897321	0.0274545	Down
Hw06G007846	si:ch211-283j23.5	ventricular zone-expressed PH domain-containing protein homolog 1 isoform X1	0.0431685	2.16509e-65	Down
Hw06G007860		uncharacterized protein LOC113635204 isoform X2	0.104124	1.62533e-05	Down
Hw06G007864	prtga	protogenin isoform X2	0.152525	0.00120236	Down	GO:0005515;GO:0007275	protein binding | multicellular organism development
Hw06G007876	unc13c	protein unc-13 homolog C isoform X2	0.19096	0.0298755	Down	GO:0005509;GO:0005543;GO:0007268;GO:0019992;GO:0035556	calcium ion binding | phospholipid binding | chemical synaptic transmission | diacylglycerol binding | intracellular signal transduction
Hw06G007879	nalp14	uncharacterized protein LOC113657299 isoform X3	0.309204	2.08992e-11	Down	GO:0005515	protein binding
Hw06G007881	ri	uncharacterized protein LOC113657299 isoform X11	0.485521	0.0267113	Down	GO:0005515	protein binding
Hw06G007886	nlrp3	PREDICTED: protein NLRC3-like	0.457754	2.86107e-07	Down	GO:0005515	protein binding
Hw06G007929	nalp12	uncharacterized protein LOC113634383	0.415517	0.0227306	Down	GO:0005515	protein binding
Hw06G007949	nlrc3	NACHT, LRR and PYD domains-containing protein 12-like	0.491935	0.000744401	Down
Hw06G007958	nalp12	uncharacterized protein LOC113634383	0.358734	2.238e-09	Down	GO:0005515	protein binding
Hw06G007959	nod3	NACHT, LRR and PYD domains-containing protein 12-like, partial	0.378397	0.01599	Down
Hw06G007960		NLR family CARD domain-containing protein 3-like isoform X2	0.107277	0.000225539	Down
Hw06G007961	nalp12	LOW QUALITY PROTEIN: uncharacterized protein LOC113634404	0.360883	0.0350314	Down	GO:0005515	protein binding
Hw06G007962	pri	LOW QUALITY PROTEIN: uncharacterized protein LOC113634404	0.385913	5.7058e-05	Down	GO:0005515	protein binding
Hw06G007986	bnc	zinc finger protein basonuclin-1	0.36155	1.37917e-10	Down	GO:0003676	nucleic acid binding
Hw07G008009	h2-aa	H-2 class II histocompatibility antigen, I-E alpha chain-like	0.415744	0.000781389	Down			ko04145,ko04514,ko05168,ko04672	Phagosome|Cell adhesion molecules (CAMs)|Herpes simplex infection|Intestinal immune network for IgA production
Hw07G008066	nis	sodium/iodide cotransporter isoform X2	0.131981	1.88921e-40	Down	GO:0016020;GO:0022857;GO:0055085	membrane | transmembrane transporter activity | transmembrane transport
Hw07G008074	serping1	plasma protease C1 inhibitor-like isoform X2	0.0711754	3.67158e-34	Down	GO:0004867;GO:0005615;GO:0030193;GO:0045916	serine-type endopeptidase inhibitor activity | extracellular space | regulation of blood coagulation | negative regulation of complement activation
Hw07G008076		PREDICTED: insulin-like growth factor II-B, partial	0.46612	2.24716e-08	Down	GO:0005179;GO:0005576	hormone activity | extracellular region
Hw07G008104	ecm2	extracellular matrix protein 2-like isoform X1	0.123892	1.63753e-12	Down	GO:0005515	protein binding
Hw07G008160	glt25d2	PREDICTED: LOW QUALITY PROTEIN: procollagen galactosyltransferase 2-like	0.0357725	0.00103227	Down			ko00310,ko00514	Lysine degradation|Other types of O-glycan biosynthesis
Hw07G008245	gprc1h	metabotropic glutamate receptor 6-like	0.0672549	0.0298196	Down	GO:0004930;GO:0007186;GO:0016021	G protein-coupled receptor activity | G protein-coupled receptor signaling pathway | integral component of membrane	ko04080	Neuroactive ligand-receptor interaction
Hw07G008253	si:dkey-83k24.1	PREDICTED: serine/threonine-protein kinase pim-2-like	0.160757	1.29551e-21	Down	GO:0004672;GO:0004674;GO:0005524;GO:0006468;GO:0043066	protein kinase activity | protein serine/threonine kinase activity | ATP binding | protein phosphorylation | negative regulation of apoptotic process	ko04933	AGE-RAGE signaling pathway in diabetic complications
Hw07G008304	af9q34	disabled homolog 2-interacting protein-like isoform X2	0.351036	6.0754e-20	Down	GO:0005096;GO:0007165;GO:0008285;GO:0016525;GO:0030948;GO:0038026;GO:0043065;GO:0043087	GTPase activator activity | signal transduction | negative regulation of cell population proliferation | negative regulation of angiogenesis | negative regulation of vascular endothelial growth factor receptor signaling pathway | reelin-mediated signaling pathway | positive regulation of apoptotic process | regulation of GTPase activity	ko04210	Apoptosis
Hw07G008308	lmnt2	netrin-G2	0.397618	0.00248666	Down			ko04514	Cell adhesion molecules (CAMs)
Hw07G008312	lmnt2	Netrin-G2	0.444555	0.01599	Down			ko04514	Cell adhesion molecules (CAMs)
Hw07G008394	ajap1	adherens junction-associated protein 1 isoform X1	0.150724	0.00590113	Down
Hw07G008434	kcnd3	potassium voltage-gated channel subfamily D member 3-like	0.13039	2.6039e-43	Down	GO:0005216;GO:0005249;GO:0005515;GO:0006811;GO:0006813;GO:0008076;GO:0016020;GO:0051260;GO:0055085	ion channel activity | voltage-gated potassium channel activity | protein binding | ion transport | potassium ion transport | voltage-gated potassium channel complex | membrane | protein homooligomerization | transmembrane transport
Hw07G008504	etbrlp2	G-protein coupled receptor 37-like 1	0.0152983	0.000209898	Down	GO:0004930;GO:0007186;GO:0016021	G protein-coupled receptor activity | G protein-coupled receptor signaling pathway | integral component of membrane
Hw07G008546	mct5	monocarboxylate transporter 5	0.0909435	1.88241e-10	Down	GO:0005887;GO:0055085	integral component of plasma membrane | transmembrane transport
Hw07G008578	rcjmb04_6l6	hypothetical protein PHYPO_G00233080	0.250741	0.00351388	Down	GO:0005515;GO:0005815;GO:0008017;GO:0031110;GO:0051010	protein binding | microtubule organizing center | microtubule binding | regulation of microtubule polymerization or depolymerization | microtubule plus-end binding
Hw07G008589	lime	basic salivary proline-rich protein 2-like isoform X1	0.179693	0.0451907	Down	GO:0005886;GO:0035556;GO:0045121;GO:0050852;GO:0050853;GO:0050868	plasma membrane | intracellular signal transduction | membrane raft | T cell receptor signaling pathway | B cell receptor signaling pathway | negative regulation of T cell activation
Hw07G008590	c20orf136	hypothetical protein PHYPO_G00233200	0.085807	1.17454e-12	Down	GO:0005515	protein binding
Hw07G008614	erk4	mitogen-activated protein kinase 4-like	0.0838428	1.43634e-18	Down	GO:0004672;GO:0004707;GO:0005524;GO:0006468	protein kinase activity | MAP kinase activity | ATP binding | protein phosphorylation
Hw07G008685	dasm1	uncharacterized protein LOC113656208 isoform X2	0.443561	2.25527e-09	Down	GO:0005515	protein binding
Hw07G008822	dag1	dystroglycan-like	0.332683	5.61724e-09	Down	GO:0005509;GO:0007016;GO:0016010;GO:0016020	calcium ion binding | cytoskeletal anchoring at plasma membrane | dystrophin-associated glycoprotein complex | membrane	ko04512	ECM-receptor interaction
Hw07G008898	unq313/pro356	angiopoietin-related protein 7	0.424871	0.000735947	Down
Hw07G008937		uncharacterized protein LOC113533430	0.463117	1.76858e-32	Down	GO:0005576;GO:0006030;GO:0008061;GO:0030246	extracellular region | chitin metabolic process | chitin binding | carbohydrate binding
Hw07G008944	epabp-b	embryonic polyadenylate-binding protein B-like isoform X1	0.17719	2.61574e-05	Down	GO:0003676;GO:0003723	nucleic acid binding | RNA binding	ko03018,ko03015,ko03013	RNA degradation|mRNA surveillance pathway|RNA transport
Hw07G008952	ren	renin	0.0793581	1.49978e-06	Down	GO:0004190;GO:0006508	aspartic-type endopeptidase activity | proteolysis
Hw07G008954	c20orf119	PREDICTED: polyadenylate-binding protein 3-like isoform X1	0.0462377	3.03161e-08	Down	GO:0003676	nucleic acid binding	ko03018,ko03015,ko03013	RNA degradation|mRNA surveillance pathway|RNA transport
Hw07G008961	aip3	hypothetical protein PHYPO_G00236290	0.0396472	4.71862e-53	Down	GO:0005515	protein binding
Hw07G008970	fam110a	protein FAM110A-like isoform X1	0.354005	1.19864e-09	Down
Hw07G008971	mfsd2	hypothetical protein PHYPO_G00236400	0.273179	2.27982e-11	Down	GO:0008643;GO:0015293;GO:0016021	carbohydrate transport | symporter activity | integral component of membrane
Hw07G008977	kiaa0374	syntaphilin-like	0.286273	0.0239149	Down
Hw07G008979	rasef	hypothetical protein PHYPO_G00236440	0.260331	3.16624e-07	Down	GO:0003924;GO:0005525	GTPase activity | GTP binding
Hw07G009037	egr-3	early growth response protein 3	0.437938	0.00646662	Down	GO:0003676	nucleic acid binding
Hw07G009063	gpat2	hypothetical protein PHYPO_G00237230	0.154458	1.70351e-06	Down	GO:0008374;GO:0044255	O-acyltransferase activity | cellular lipid metabolic process	ko00564,ko00561	Glycerophospholipid metabolism|Glycerolipid metabolism
Hw07G009082	cd1b3	T-cell surface glycoprotein CD1c2-like	0.46975	0.00105619	Down
Hw07G009087	ziwi	piwi-like protein 1	0.128688	3.38402e-29	Down	GO:0003676;GO:0005515;GO:0007286;GO:0034584	nucleic acid binding | protein binding | spermatid development | piRNA binding
Hw07G009094	cfm2	LOW QUALITY PROTEIN: refilin-A-like	0.369116	2.70495e-09	Down	GO:0031005;GO:0061181;GO:0061572	filamin binding | regulation of chondrocyte development | actin filament bundle organization
Hw07G009142	phyhip	hypothetical protein PHYPO_G00237880	0.159606	0.0246527	Down	GO:0005515	protein binding
Hw07G009163		DLA class II histocompatibility antigen, DR-1 beta chain	0.489684	8.78573e-11	Down	GO:0006955;GO:0016020;GO:0019882;GO:0042613	immune response | membrane | antigen processing and presentation | MHC class II protein complex	ko04145,ko04514,ko05168,ko04672	Phagosome|Cell adhesion molecules (CAMs)|Herpes simplex infection|Intestinal immune network for IgA production
Hw07G009164	slc7a4	cationic amino acid transporter 4	0.44105	0.00742776	Down	GO:0016020;GO:0022857;GO:0055085	membrane | transmembrane transporter activity | transmembrane transport
Hw07G009165	a2m1	alpha-2-macroglobulin 1	0.0252547	1.88913e-16	Down	GO:0004866;GO:0005576;GO:0005615	endopeptidase inhibitor activity | extracellular region | extracellular space
Hw07G009166	a2ml1	alpha-2-macroglobulin-like protein 1	0.136978	0.0224326	Down
Hw08G009227	slc8a1	sodium/calcium exchanger 1-like	0.396253	7.63339e-05	Down	GO:0007154;GO:0016021;GO:0055085	cell communication | integral component of membrane | transmembrane transport	ko04020	Calcium signaling pathway
Hw08G009286	crpd	CUB and zona pellucida-like domain-containing protein 1 isoform X6	0.105455	0.0399969	Down	GO:0005044;GO:0006955;GO:0030247	scavenger receptor activity | immune response | polysaccharide binding
Hw08G009289	kiaa1220	PREDICTED: glutamate receptor ionotropic, delta-1-like	0.410517	0.0030545	Down	GO:0004970;GO:0005216;GO:0006811;GO:0015276;GO:0016020;GO:0038023	ionotropic glutamate receptor activity | ion channel activity | ion transport | ligand-gated ion channel activity | membrane | signaling receptor activity	ko04080	Neuroactive ligand-receptor interaction
Hw08G009292	plb	phospholipase B1, membrane-associated-like	0.00818918	2.80528e-104	Down	GO:0004620;GO:0006629;GO:0016298;GO:0016788	phospholipase activity | lipid metabolic process | lipase activity | hydrolase activity, acting on ester bonds	ko00564,ko00592,ko00591,ko00565,ko00590	Glycerophospholipid metabolism|alpha-Linolenic acid metabolism|Linoleic acid metabolism|Ether lipid metabolism|Arachidonic acid metabolism
Hw08G009400	zgc:100983	hypothetical protein PHYPO_G00012730	0.236254	0.0323692	Down	GO:0007165	signal transduction
Hw08G009401	zgc:100983	phytanoyl-CoA hydroxylase-interacting protein-like isoform X1	0.123165	4.5629e-17	Down	GO:0005515	protein binding
Hw08G009437		uncharacterized protein KIAA1841 homolog isoform X1	0.0730158	4.36156e-28	Down
Hw08G009447	shtn1	shootin-1 isoform X1	0.21036	0.00035625	Down	GO:0003779	actin binding
Hw08G009483	alk	ALK tyrosine kinase receptor	0.13091	0.00286492	Down	GO:0000187;GO:0004672;GO:0004713;GO:0004714;GO:0005515;GO:0005524;GO:0006468;GO:0007165;GO:0016020;GO:0016310;GO:0048666	activation of MAPK activity | protein kinase activity | protein tyrosine kinase activity | transmembrane receptor protein tyrosine kinase activity | protein binding | ATP binding | protein phosphorylation | signal transduction | membrane | phosphorylation | neuron development
Hw08G009507	talk1	PREDICTED: potassium channel subfamily K member 16-like isoform X1	0.110834	5.59349e-12	Down	GO:0005267;GO:0016020;GO:0071805	potassium channel activity | membrane | potassium ion transmembrane transport
Hw08G009557	odc	ornithine decarboxylase-like	0.435597	0.0329907	Down	GO:0003824;GO:0006596	catalytic activity | polyamine biosynthetic process	ko00330,ko00480	Arginine and proline metabolism|Glutathione metabolism
Hw08G009559	hpcal1	PREDICTED: hippocalcin-like protein 1	0.317955	1.0396e-17	Down	GO:0005509	calcium ion binding
Hw08G009601	kiaa1409	protein unc-79 homolog isoform X1	0.324424	0.00787182	Down	GO:0005515	protein binding
Hw08G009701	ctl4	hypothetical protein PHYPO_G00161000	0.227006	0.00853824	Down
Hw08G009731	dpr1	dapper homolog 1	0.385642	5.00051e-07	Down
Hw08G009853	nt5c1a	cytosolic 5'-nucleotidase 1A-like isoform X1	0.473065	0.00665621	Down	GO:0000166;GO:0000287;GO:0005737;GO:0008253;GO:0009117	nucleotide binding | magnesium ion binding | cytoplasm | 5'-nucleotidase activity | nucleotide metabolic process	ko00230,ko00240,ko00760	Purine metabolism|Pyrimidine metabolism|Nicotinate and nicotinamide metabolism
Hw08G009866		uncharacterized protein LOC113538983	0.451434	0.000321803	Down
Hw08G009921	cmpk2	UMP-CMP kinase 2, mitochondrial isoform X1	0.447816	0.0398022	Down	GO:0004798;GO:0005524;GO:0006233	thymidylate kinase activity | ATP binding | dTDP biosynthetic process	ko00240	Pyrimidine metabolism
Hw08G010030	hai1	PREDICTED: kunitz-type protease inhibitor 1 isoform X2	0.312025	2.89476e-23	Down	GO:0004867	serine-type endopeptidase inhibitor activity
Hw08G010033		Transposable element Tc1 transposase	0.377046	0.000290841	Down	GO:0019825;GO:0020037	oxygen binding | heme binding
Hw08G010079	pkd	serine/threonine-protein kinase D1 isoform X1	0.13637	0.00010727	Down	GO:0004672;GO:0004697;GO:0005524;GO:0006468	protein kinase activity | protein kinase C activity | ATP binding | protein phosphorylation
Hw08G010103	kiaa0575	hypothetical protein PHYPO_G00018820	0.0331723	1.04141e-42	Down
Hw08G010125		uncharacterized protein LOC113638582	0.0322302	0.0014331	Down
Hw08G010126		PREDICTED: uncharacterized protein LOC108280458	0.0116876	1.68623e-05	Down
Hw08G010129		uncharacterized protein LOC113638582	0.0360334	0.00173966	Down	GO:0008053	mitochondrial fusion
Hw08G010130		uncharacterized protein LOC113638582	0.0693475	0.0389469	Down	GO:0008053	mitochondrial fusion
Hw08G010131		PREDICTED: uncharacterized protein LOC108280458	0.00642569	9.78912e-07	Down
Hw08G010135		PREDICTED: uncharacterized protein LOC108280458	0.00884541	1.06205e-08	Down
Hw08G010141	hcea	high choriolytic enzyme 1-like	0.0795802	1.38566e-07	Down	GO:0003676	nucleic acid binding	ko03018,ko03015,ko03013	RNA degradation|mRNA surveillance pathway|RNA transport
Hw08G010145	c20orf119	polyadenylate-binding protein 1-like	0.109869	0.00156081	Down	GO:0003676	nucleic acid binding	ko03018,ko03015,ko03013	RNA degradation|mRNA surveillance pathway|RNA transport
Hw08G010147		PREDICTED: uncharacterized protein LOC108280458	0.0212182	3.11924e-06	Down
Hw08G010148			0.0182853	0.00035815	Down
Hw08G010167	xdh	xanthine dehydrogenase/oxidase	0.480473	0.000764019	Down	GO:0003924;GO:0005506;GO:0005525;GO:0009055;GO:0016491;GO:0043546;GO:0046872;GO:0050660;GO:0051536;GO:0051537;GO:0055114;GO:0071949	GTPase activity | iron ion binding | GTP binding | electron transfer activity | oxidoreductase activity | molybdopterin cofactor binding | metal ion binding | flavin adenine dinucleotide binding | iron-sulfur cluster binding | 2 iron, 2 sulfur cluster binding | oxidation-reduction process | FAD binding	ko00230,ko04146,ko00983,ko00232	Purine metabolism|Peroxisome|Drug metabolism - other enzymes|Caffeine metabolism
Hw08G010180	cdc50b	hypothetical protein PHYPO_G00019390	0.472146	3.4264e-07	Down	GO:0016020;GO:0016021	membrane | integral component of membrane
Hw08G010256	dio2	PREDICTED: type II iodothyronine deiodinase	0.186155	1.6792e-21	Down	GO:0004800;GO:0055114	thyroxine 5'-deiodinase activity | oxidation-reduction process
Hw08G010271	ofq	prepronociceptin-like	0.0546528	0.00263585	Down	GO:0007218	neuropeptide signaling pathway
Hw09G010354	kiaa0716	dedicator of cytokinesis protein 4-like isoform X2	0.212314	0.00690259	Down	GO:0005085;GO:0005096;GO:0007264	guanyl-nucleotide exchange factor activity | GTPase activator activity | small GTPase mediated signal transduction
Hw09G010427	ccdc73	coiled-coil domain-containing protein 73 isoform X1	0.290096	2.37799e-11	Down
Hw09G010440	si:ch211-192p3.1	LOW QUALITY PROTEIN: protein-methionine sulfoxide oxidase mical2b-like	0.479221	2.19918e-05	Down	GO:0003779;GO:0005634;GO:0010735;GO:0030042;GO:0043914	actin binding | nucleus | positive regulation of transcription via serum response element binding | actin filament depolymerization | NADPH:sulfur oxidoreductase activity
Hw09G010448	smc1l2	structural maintenance of chromosomes protein 1B-like	0.212979	1.8817e-05	Down	GO:0005515;GO:0005524;GO:0005694;GO:0051276	protein binding | ATP binding | chromosome | chromosome organization	ko04114,ko04110	Oocyte meiosis|Cell cycle
Hw09G010490		uncharacterized protein LOC113636112	0.147762	0.0120882	Down
Hw09G010551	trkc	NT-3 growth factor receptor-like	0.18697	0.0408733	Down
Hw09G010555	ntrk3	NT-3 growth factor receptor-like	0.175979	9.98822e-07	Down	GO:0004672;GO:0004713;GO:0005524;GO:0006468	protein kinase activity | protein tyrosine kinase activity | ATP binding | protein phosphorylation
Hw09G010558	ccp4	hypothetical protein PHYPO_G00227650	0.302335	0.00266859	Down
Hw09G010571	kiaa1832	PREDICTED: protein spire homolog 2	0.432817	2.07658e-11	Down	GO:0000139;GO:0005975;GO:0008146	Golgi membrane | carbohydrate metabolic process | sulfotransferase activity	ko00533	Glycosaminoglycan biosynthesis - keratan sulfate
Hw09G010651		pseudouridine-metabolizing bifunctional protein C1861.05-like isoform X2	0.330453	0.000404349	Down	GO:0016773;GO:0016798	phosphotransferase activity, alcohol group as acceptor | hydrolase activity, acting on glycosyl bonds	ko00240	Pyrimidine metabolism
Hw09G010681		uncharacterized protein LOC113655034	0.0284661	0.0233044	Down
Hw09G010704	unq9146/pro34237	PREDICTED: transmembrane emp24 domain-containing protein 6-like	0.267148	5.38338e-05	Down
Hw09G010774	glra1	glycine receptor subunit alpha-1 isoform X1	0.0981197	4.43771e-07	Down	GO:0004888;GO:0005216;GO:0005230;GO:0005887;GO:0006811;GO:0006821;GO:0016021;GO:0016594;GO:0016934;GO:0022824;GO:0034220;GO:0045211	transmembrane signaling receptor activity | ion channel activity | extracellular ligand-gated ion channel activity | integral component of plasma membrane | ion transport | chloride transport | integral component of membrane | glycine binding | extracellularly glycine-gated chloride channel activity | transmitter-gated ion channel activity | ion transmembrane transport | postsynaptic membrane	ko04080	Neuroactive ligand-receptor interaction
Hw09G010794	pcdh9	protocadherin-11 X-linked-like isoform X1	0.232378	0.007413	Down
Hw09G010795	pcdh11	protocadherin-11 X-linked-like isoform X2	0.0852964	2.68852e-07	Down	GO:0005509;GO:0005886;GO:0007155;GO:0007156;GO:0016020	calcium ion binding | plasma membrane | cell adhesion | homophilic cell adhesion via plasma membrane adhesion molecules | membrane
Hw09G010819	tgfb2	transforming growth factor beta-2 proprotein-like	0.38583	0.0263174	Down	GO:0005160;GO:0005615;GO:0008083	transforming growth factor beta receptor binding | extracellular space | growth factor activity
Hw09G010842	gabra2	PREDICTED: gamma-aminobutyric acid receptor subunit alpha-2-like	0.143558	0.000172889	Down	GO:0004888;GO:0004890;GO:0005216;GO:0005230;GO:0006811;GO:0006821;GO:0007214;GO:0016020;GO:0016021;GO:0034220	transmembrane signaling receptor activity | GABA-A receptor activity | ion channel activity | extracellular ligand-gated ion channel activity | ion transport | chloride transport | gamma-aminobutyric acid signaling pathway | membrane | integral component of membrane | ion transmembrane transport	ko04080	Neuroactive ligand-receptor interaction
Hw09G010868	zgc:110628	melatonin receptor type 1A-A-like	0.0370613	0.0215456	Down	GO:0004930;GO:0007186;GO:0008502;GO:0016021	G protein-coupled receptor activity | G protein-coupled receptor signaling pathway | melatonin receptor activity | integral component of membrane	ko04080	Neuroactive ligand-receptor interaction
Hw09G010877	efha2	calcium uptake protein 3, mitochondrial-like isoform X2	0.128547	0.0107565	Down	GO:0005509;GO:0006851	calcium ion binding | mitochondrial calcium ion transmembrane transport
Hw09G010878	fgf20	fibroblast growth factor 20-like	0.207615	0.0160319	Down	GO:0008083	growth factor activity	ko04010,ko04810	MAPK signaling pathway|Regulation of actin cytoskeleton
Hw09G010895	ches1	hypothetical protein PHYPO_G00223220	0.157162	1.27392e-06	Down	GO:0003700;GO:0006355;GO:0043565	DNA-binding transcription factor activity | regulation of transcription, DNA-templated | sequence-specific DNA binding
Hw09G010955	zip4	testis-expressed protein 11 isoform X2	0.0877873	0.0112116	Down	GO:0005515;GO:0051321	protein binding | meiotic cell cycle
Hw09G011009	hmfn1661	actin-binding LIM protein 3 isoform X3	0.357759	5.18827e-07	Down	GO:0003779;GO:0006351;GO:0030036	actin binding | transcription, DNA-templated | actin cytoskeleton organization
Hw09G011011	adrb2	beta-2 adrenergic receptor-like	0.00472765	3.84627e-60	Down	GO:0004930;GO:0004935;GO:0007186;GO:0016021	G protein-coupled receptor activity | adrenergic receptor activity | G protein-coupled receptor signaling pathway | integral component of membrane	ko04144,ko04261,ko04020,ko04080	Endocytosis|Adrenergic signaling in cardiomyocytes|Calcium signaling pathway|Neuroactive ligand-receptor interaction
Hw09G011029	nox2	Cytochrome b-245 heavy chain	0.242695	1.94885e-20	Down	GO:0016020;GO:0016175;GO:0016491;GO:0042554;GO:0055114	membrane | superoxide-generating NADPH oxidase activity | oxidoreductase activity | superoxide anion generation | oxidation-reduction process
Hw09G011032	zgc:110832	transmembrane protein 35A	0.480004	7.69525e-07	Down
Hw09G011166	nlgn3	neuroligin-3 isoform X1	0.0832721	6.89115e-05	Down	GO:0005887;GO:0007155;GO:0042043;GO:0045202;GO:0050804;GO:0050808	integral component of plasma membrane | cell adhesion | neurexin family protein binding | synapse | modulation of chemical synaptic transmission | synapse organization	ko04514	Cell adhesion molecules (CAMs)
Hw09G011167	nlgn3	PREDICTED: neuroligin-3	0.108701	3.79221e-15	Down	GO:0005887;GO:0007155;GO:0016020;GO:0042043;GO:0045202;GO:0050804;GO:0050808	integral component of plasma membrane | cell adhesion | membrane | neurexin family protein binding | synapse | modulation of chemical synaptic transmission | synapse organization	ko04514	Cell adhesion molecules (CAMs)
Hw09G011177	inf1	protein diaphanous homolog 3-like	0.171083	2.11624e-21	Down
Hw09G011238	slitrk4	SLIT and NTRK-like protein 4 isoform X2	0.288963	7.95207e-09	Down	GO:0005515	protein binding
Hw09G011239	slitrk2	SLIT and NTRK-like protein 2	0.320569	1.94478e-11	Down	GO:0005515	protein binding
Hw09G011297	btbd18	BTB/POZ domain-containing protein 18	0.130305	0.00245412	Down	GO:0005515	protein binding
Hw09G011457		protocadherin-1-like isoform X1	0.193627	2.92231e-20	Down
Hw09G011467	pcdh1	protocadherin-1-like isoform X1	0.272276	8.92589e-43	Down	GO:0005509;GO:0005886;GO:0007155;GO:0007156;GO:0016020	calcium ion binding | plasma membrane | cell adhesion | homophilic cell adhesion via plasma membrane adhesion molecules | membrane
Hw10G011474	ebbp	hypothetical protein PHYPO_G00039410	0.247824	1.69467e-11	Down	GO:0005515;GO:0008270	protein binding | zinc ion binding
Hw10G011566	pim3	serine/threonine-protein kinase pim-1-like isoform X2	0.078427	0.00635415	Down	GO:0004672;GO:0005524;GO:0006468	protein kinase activity | ATP binding | protein phosphorylation
Hw10G011567	zgc:73311	hypothetical protein PHYPO_G00038930	0.010525	2.849e-76	Down
Hw10G011615	zgc:101654	hypothetical protein PHYPO_G00038650	0.483059	4.66975e-06	Down	GO:0005789;GO:0006672;GO:0016021;GO:0090156	endoplasmic reticulum membrane | ceramide metabolic process | integral component of membrane | cellular sphingolipid homeostasis
Hw10G011742	raig3	G-protein coupled receptor family C group 5 member C-like	0.451925	4.16371e-08	Down	GO:0004930;GO:0007186;GO:0016021	G protein-coupled receptor activity | G protein-coupled receptor signaling pathway | integral component of membrane
Hw10G011747	c10orf29	inactive ubiquitin carboxyl-terminal hydrolase 54-like isoform X5	0.374675	3.00659e-08	Down	GO:0016579;GO:0036459	protein deubiquitination | thiol-dependent ubiquitinyl hydrolase activity
Hw10G011754		PREDICTED: uncharacterized protein LOC108430421 isoform X1	0.229505	0.000443078	Down
Hw10G011817	cdh18	hypothetical protein PHYPO_G00037000	0.197934	2.71095e-15	Down	GO:0005509;GO:0005886;GO:0007155;GO:0007156;GO:0016020;GO:0098609	calcium ion binding | plasma membrane | cell adhesion | homophilic cell adhesion via plasma membrane adhesion molecules | membrane | cell-cell adhesion
Hw10G011851	nog3	noggin	0.0585734	2.48032e-15	Down	GO:0030514;GO:0045596	negative regulation of BMP signaling pathway | negative regulation of cell differentiation	ko04350	TGF-beta signaling pathway
Hw10G011852	ankfn1	PREDICTED: ankyrin repeat and fibronectin type-III domain-containing protein 1 isoform X2	0.399367	2.24615e-11	Down	GO:0005515	protein binding
Hw10G011866	mct5	monocarboxylate transporter 6	0.38214	3.94573e-06	Down	GO:0005887;GO:0055085	integral component of plasma membrane | transmembrane transport
Hw10G011872	hsst2	hypothetical protein PHYPO_G00036570	0.28699	4.87732e-11	Down	GO:0008146;GO:0015016;GO:0016787	sulfotransferase activity | [heparan sulfate]-glucosamine N-sulfotransferase activity | hydrolase activity
Hw10G011900	dnahl1	hypothetical protein PHYPO_G00036370	0.461109	9.57472e-09	Down	GO:0003777;GO:0005524;GO:0007018;GO:0030286	microtubule motor activity | ATP binding | microtubule-based movement | dynein complex
Hw10G011952	sh2d4b	SH2 domain-containing protein 4B-like	0.0215163	0.00734364	Down
Hw10G012055	dmc1h	hypothetical protein PHYPO_G00034930	0.270404	0.00940662	Down	GO:0000150;GO:0000166;GO:0003677;GO:0005524;GO:0005634;GO:0006259;GO:0006281;GO:0007131;GO:0008094	recombinase activity | nucleotide binding | DNA binding | ATP binding | nucleus | DNA metabolic process | DNA repair | reciprocal meiotic recombination | DNA-dependent ATPase activity
Hw10G012141	klhdc1	kelch domain-containing protein 1-like isoform X2	0.307505	0.000643178	Down	GO:0005515	protein binding
Hw10G012166	myh16	PREDICTED: putative uncharacterized protein MYH16 isoform X1	0.212005	2.28588e-09	Down	GO:0003774;GO:0016459	motor activity | myosin complex	ko04261,ko04530,ko04260	Adrenergic signaling in cardiomyocytes|Tight junction|Cardiac muscle contraction
Hw10G012177	kiaa0730	hypothetical protein PHYPO_G00033490	0.443486	5.52643e-09	Down
Hw10G012188	rcjmb04_19l3	cerebellar degeneration-related protein 2 isoform X1	0.419848	0.00951562	Down
Hw10G012202	ms2	zinc metalloproteinase/disintegrin-like	0.376225	8.7605e-19	Down	GO:0004222;GO:0006508;GO:0008237	metalloendopeptidase activity | proteolysis | metallopeptidase activity
Hw10G012245	unq1900/pro4346	uncharacterized protein LOC113638947 isoform X2	0.166764	0.000233855	Down
Hw10G012270	fast1	forkhead box protein H1-like	0.181943	0.0415145	Down	GO:0003700;GO:0006355;GO:0043565	DNA-binding transcription factor activity | regulation of transcription, DNA-templated | sequence-specific DNA binding
Hw10G012279	cdh10	LOW QUALITY PROTEIN: cadherin-10-like	0.216669	1.13317e-06	Down	GO:0005509;GO:0005886;GO:0007155;GO:0007156;GO:0016020;GO:0098609	calcium ion binding | plasma membrane | cell adhesion | homophilic cell adhesion via plasma membrane adhesion molecules | membrane | cell-cell adhesion
Hw10G012281	buc	hypothetical protein Baya_16707	0.0958607	0.000762504	Down
Hw10G012489	dcp1	angiotensin-converting enzyme	0.433403	2.15954e-14	Down	GO:0006508;GO:0008237;GO:0008241;GO:0016020	proteolysis | metallopeptidase activity | peptidyl-dipeptidase activity | membrane
Hw10G012505	pcdh15	Protocadherin-15	0.0705136	1.80642e-12	Down	GO:0005509;GO:0005886;GO:0007155;GO:0007156;GO:0007605;GO:0016020;GO:0032420;GO:0048839	calcium ion binding | plasma membrane | cell adhesion | homophilic cell adhesion via plasma membrane adhesion molecules | sensory perception of sound | membrane | stereocilium | inner ear development
Hw10G012531	cyp26	cytochrome P450 26A1 isoform X2	0.0858747	7.60432e-19	Down	GO:0005506;GO:0016705;GO:0020037;GO:0055114	iron ion binding | oxidoreductase activity, acting on paired donors, with incorporation or reduction of molecular oxygen | heme binding | oxidation-reduction process	ko00830	Retinol metabolism
Hw11G012720	kiaa1561	hypothetical protein PHYPO_G00029300	0.253348	0.00446138	Down
Hw11G012752	lhx9	PREDICTED: LIM/homeobox protein Lhx9 isoform X1	0.280063	1.09027e-22	Down	GO:0003677;GO:0006355;GO:0043565	DNA binding | regulation of transcription, DNA-templated | sequence-specific DNA binding
Hw11G012786	d1ertd53e	hypothetical protein PHYPO_G00028650	0.417119	0.00103543	Down
Hw11G012812	myom2	myomesin-2-like isoform X1	0.350964	0.00692819	Down	GO:0005515	protein binding
Hw11G012916	kiaa1623	PREDICTED: anoctamin-8 isoform X1	0.373299	0.00396026	Down
Hw11G012932	klg	inactive tyrosine-protein kinase 7	0.265217	3.38327e-41	Down	GO:0004672;GO:0004713;GO:0005524;GO:0006468	protein kinase activity | protein tyrosine kinase activity | ATP binding | protein phosphorylation
Hw11G012959	mbd3	methyl-CpG-binding domain protein 3-like isoform X2	0.472247	0.000115615	Down	GO:0003677;GO:0005634	DNA binding | nucleus
Hw11G012966	gpcr135	relaxin-3 receptor 1-like	0.0486285	1.45431e-05	Down	GO:0004930;GO:0007186;GO:0016021	G protein-coupled receptor activity | G protein-coupled receptor signaling pathway | integral component of membrane
Hw11G013012	zo3	tight junction protein ZO-3-like	0.469317	3.47636e-10	Down	GO:0005515;GO:0005923	protein binding | bicellular tight junction
Hw11G013014	gpx4	glutathione peroxidase 4a	0.0468536	1.79616e-10	Down	GO:0004602;GO:0006979;GO:0055114	glutathione peroxidase activity | response to oxidative stress | oxidation-reduction process	ko00480	Glutathione metabolism
Hw11G013015	gpx4	glutathione peroxidase 4a	0.0663676	0.00107099	Down	GO:0004602;GO:0006979;GO:0055114	glutathione peroxidase activity | response to oxidative stress | oxidation-reduction process	ko00480	Glutathione metabolism
Hw11G013022	si:dkey-171o17.7	hypothetical protein PHYPO_G00025660	0.160436	0.000109482	Down
Hw11G013107	lpl	hypothetical protein PHYPO_G00024830	0.430031	5.93465e-09	Down	GO:0004465;GO:0005515;GO:0006629;GO:0052689	lipoprotein lipase activity | protein binding | lipid metabolic process | carboxylic ester hydrolase activity	ko03320,ko00561	PPAR signaling pathway|Glycerolipid metabolism
Hw11G013109	lpl	lipoprotein lipase-like isoform X2	0.193686	9.03156e-30	Down	GO:0004465;GO:0006629;GO:0052689	lipoprotein lipase activity | lipid metabolic process | carboxylic ester hydrolase activity	ko03320,ko00561	PPAR signaling pathway|Glycerolipid metabolism
Hw11G013110	madm	LOW QUALITY PROTEIN: disintegrin and metalloproteinase domain-containing protein 10-like	0.281738	0.011227	Down	GO:0004222;GO:0006508;GO:0008237	metalloendopeptidase activity | proteolysis | metallopeptidase activity
Hw11G013126	vcam1	vascular cell adhesion protein 1	0.37179	6.15521e-09	Down	GO:0016020;GO:0098609	membrane | cell-cell adhesion	ko04514,ko04933	Cell adhesion molecules (CAMs)|AGE-RAGE signaling pathway in diabetic complications
Hw11G013144	enc-1	hypothetical protein PHYPO_G00024460	0.442347	1.54685e-07	Down	GO:0005515	protein binding
Hw11G013384	gramd2	PREDICTED: GRAM domain-containing protein 2-like	0.458476	0.00385459	Down
Hw11G013427	pcdh20	protocadherin-20	0.496485	0.0139621	Down	GO:0005509;GO:0005886;GO:0007155;GO:0007156;GO:0016020	calcium ion binding | plasma membrane | cell adhesion | homophilic cell adhesion via plasma membrane adhesion molecules | membrane
Hw11G013439	galntl4	polypeptide N-acetylgalactosaminyltransferase 18	0.340127	0.000209393	Down			ko00512	Mucin type O-Glycan biosynthesis
Hw11G013513	sox6	transcription factor SOX-6-like isoform X1	0.441846	0.0479319	Down
Hw11G013545	dok4	docking protein 4 isoform X2	0.083562	0.00232294	Down
Hw12G013632		mucin-22-like, partial	0.0149403	1.06205e-08	Down
Hw12G013838	depdc6	PREDICTED: DEP domain-containing mTOR-interacting protein-like	0.0917547	1.7856e-06	Down	GO:0005515;GO:0006469;GO:0032007	protein binding | negative regulation of protein kinase activity | negative regulation of TOR signaling	ko04150	mTOR signaling pathway
Hw12G013859	nbc	hypothetical protein PHYPO_G00240960	0.060369	6.3821e-22	Down	GO:0005452;GO:0006820;GO:0008509;GO:0016020;GO:0016021	inorganic anion exchanger activity | anion transport | anion transmembrane transporter activity | membrane | integral component of membrane
Hw12G013872	gabrb2	PREDICTED: LOW QUALITY PROTEIN: gamma-aminobutyric acid receptor subunit beta-2	0.0971554	1.80439e-15	Down	GO:0004888;GO:0004890;GO:0005216;GO:0006811;GO:0016020;GO:0016021;GO:0034220	transmembrane signaling receptor activity | GABA-A receptor activity | ion channel activity | ion transport | membrane | integral component of membrane | ion transmembrane transport	ko04080	Neuroactive ligand-receptor interaction
Hw12G013902	dnd	dead end protein homolog 1	0.138332	9.78912e-07	Down	GO:0003676	nucleic acid binding
Hw12G013923	kiaa1673	cytoplasmic polyadenylation element-binding protein 4-like isoform X2	0.261488	1.2021e-18	Down	GO:0003676;GO:0003730;GO:0006417;GO:0045182	nucleic acid binding | mRNA 3'-UTR binding | regulation of translation | translation regulator activity	ko04914,ko04114	Progesterone-mediated oocyte maturation|Oocyte meiosis
Hw12G013932	kiaa1317	BTB/POZ domain-containing protein KCTD16-like	0.123615	1.62077e-11	Down	GO:0005515;GO:0051260	protein binding | protein homooligomerization
Hw12G013957	cd74	H-2 class II histocompatibility antigen gamma chain-like isoform X4	0.421772	9.97085e-26	Down	GO:0006886;GO:0006955;GO:0016020;GO:0019882;GO:0042289	intracellular protein transport | immune response | membrane | antigen processing and presentation | MHC class II protein binding	ko05168	Herpes simplex infection
Hw12G014008	cd92	PREDICTED: choline transporter-like protein 1 isoform X6	0.239347	1.24621e-13	Down
Hw12G014014	ascl1b	achaete-scute homolog 1b-like	0.0949418	2.23178e-05	Down	GO:0003677;GO:0006357;GO:0046983	DNA binding | regulation of transcription by RNA polymerase II | protein dimerization activity
Hw12G014026	b4galnt4	N-acetyl-beta-glucosaminyl-glycoprotein 4-beta-N-acetylgalactosaminyltransferase 1	0.421961	0.0216944	Down	GO:0008376;GO:0032580	acetylgalactosaminyltransferase activity | Golgi cisterna membrane	ko00513	Various types of N-glycan biosynthesis
Hw12G014039	ptprj	PREDICTED: receptor-type tyrosine-protein phosphatase eta, partial	0.367762	1.31202e-09	Down	GO:0004725;GO:0005515;GO:0006470;GO:0016311;GO:0016791	protein tyrosine phosphatase activity | protein binding | protein dephosphorylation | dephosphorylation | phosphatase activity	ko04520	Adherens junction
Hw12G014045	ush1c	harmonin	0.182359	0.000352288	Down	GO:0005515;GO:0007605;GO:0051015	protein binding | sensory perception of sound | actin filament binding
Hw12G014048	myod	PREDICTED: myoblast determination protein 1	0.0914652	0.0405826	Down	GO:0003677;GO:0005634;GO:0006355;GO:0007517;GO:0046983	DNA binding | nucleus | regulation of transcription, DNA-templated | muscle organ development | protein dimerization activity
Hw12G014084	eaat2	excitatory amino acid transporter 2-like isoform X1	0.360974	1.5816e-06	Down	GO:0015293;GO:0016021	symporter activity | integral component of membrane
Hw12G014093	si:dkey-265o13.4	LOW QUALITY PROTEIN: genetic suppressor element 1-like	0.271356	3.58283e-13	Down
Hw12G014105	gpr22a	PREDICTED: LOW QUALITY PROTEIN: probable G-protein coupled receptor 22	0.481989	0.00290688	Down
Hw12G014122	si:dkey-14k9.2	protein shisa-like-1a isoform X2	0.424643	3.02425e-05	Down
Hw12G014137	zgc:158448	EF-hand calcium-binding domain-containing protein 4A-like isoform X2	0.487178	0.0258472	Down	GO:0005509	calcium ion binding
Hw12G014156	lingo1	LOW QUALITY PROTEIN: leucine-rich repeat and immunoglobulin-like domain-containing nogo receptor-interacting protein 1	0.212304	1.2801e-14	Down	GO:0005515	protein binding
Hw12G014223	spic	transcription factor Spi-B-like	0.0602175	0.000286569	Down	GO:0003700;GO:0006355;GO:0043565	DNA-binding transcription factor activity | regulation of transcription, DNA-templated | sequence-specific DNA binding
Hw12G014257	cyp19a1b	cytochrome P450 family 19 subfamily A polypeptide 1b	0.0993448	3.16023e-20	Down	GO:0005506;GO:0016705;GO:0020037;GO:0055114	iron ion binding | oxidoreductase activity, acting on paired donors, with incorporation or reduction of molecular oxygen | heme binding | oxidation-reduction process	ko00140	Steroid hormone biosynthesis
Hw12G014260	myo5c	unconventional myosin-Vc	0.432924	6.24635e-10	Down	GO:0003774;GO:0005524;GO:0016459	motor activity | ATP binding | myosin complex
Hw12G014293	ngn	neogenin-like	0.20607	2.22501e-20	Down	GO:0005515;GO:0005887;GO:0007399;GO:0007411;GO:0016021;GO:0030513;GO:0038023;GO:0055072	protein binding | integral component of plasma membrane | nervous system development | axon guidance | integral component of membrane | positive regulation of BMP signaling pathway | signaling receptor activity | iron ion homeostasis
Hw12G014303	kcnq1	potassium voltage-gated channel subfamily KQT member 1-like	0.231721	0.0344394	Down
Hw12G014313	gat2	sodium- and chloride-dependent GABA transporter 2-like	0.146799	4.44863e-05	Down	GO:0005328;GO:0016021	neurotransmitter:sodium symporter activity | integral component of membrane
Hw12G014315	zgc:153678	protein phosphatase 1H-like isoform X1	0.332721	8.33026e-16	Down	GO:0003824;GO:0004722;GO:0006470	catalytic activity | protein serine/threonine phosphatase activity | protein dephosphorylation
Hw12G014320		ORF2-encoded protein, partial	0.433496	0.0187656	Down
Hw12G014340	ctf4	PREDICTED: transcription factor 12-like isoform X2	0.40505	2.55324e-08	Down	GO:0046983	protein dimerization activity
Hw12G014349	cntn1	contactin-1 isoform X1	0.131889	7.97771e-20	Down	GO:0005515;GO:0007399;GO:0031175	protein binding | nervous system development | neuron projection development	ko04514	Cell adhesion molecules (CAMs)
Hw12G014356	adamts20	hypothetical protein PHYPO_G00245600	0.470766	0.000136381	Down	GO:0004222;GO:0006508;GO:0008237;GO:0008270	metalloendopeptidase activity | proteolysis | metallopeptidase activity | zinc ion binding
Hw12G014365	mov10l1	PREDICTED: RNA helicase Mov10l1 isoform X2	0.234075	0.00227749	Down	GO:0003723;GO:0032574;GO:0035194	RNA binding | 5'-3' RNA helicase activity | posttranscriptional gene silencing by RNA
Hw12G014367	csnk1g1	casein kinase I-like isoform X1	0.453456	2.92269e-11	Down	GO:0004672;GO:0004674;GO:0005524;GO:0006468	protein kinase activity | protein serine/threonine kinase activity | ATP binding | protein phosphorylation	ko04340	Hedgehog signaling pathway
Hw12G014400	hprt	hypoxanthine-guanine phosphoribosyltransferase-like	0.295243	0.00192293	Down	GO:0004422;GO:0006166;GO:0009116	hypoxanthine phosphoribosyltransferase activity | purine ribonucleoside salvage | nucleoside metabolic process	ko00230,ko00983	Purine metabolism|Drug metabolism - other enzymes
Hw12G014404	ecat8	hypothetical protein PHYPO_G00245120	0.4183	0.00552489	Down	GO:0003676;GO:0005524;GO:0046872	nucleic acid binding | ATP binding | metal ion binding
Hw12G014432	bdp	PREDICTED: AT-rich interactive domain-containing protein 3B-like isoform X1	0.378943	0.00770153	Down	GO:0003677	DNA binding
Hw12G014456	nas1	hypothetical protein PHYPO_G00244740	0.0107254	0.00114443	Down	GO:0016020;GO:0022857;GO:0055085	membrane | transmembrane transporter activity | transmembrane transport
Hw12G014463	hyal4	hyaluronidase-4	0.310869	0.011695	Down	GO:0003824;GO:0004415;GO:0005975	catalytic activity | hyalurononglucosaminidase activity | carbohydrate metabolic process
Hw12G014481	duox1	hypothetical protein PHYPO_G00244480	0.143859	0.00040306	Down	GO:0005509;GO:0016174;GO:0016491;GO:0050665;GO:0055114	calcium ion binding | NAD(P)H oxidase activity | oxidoreductase activity | hydrogen peroxide biosynthetic process | oxidation-reduction process
Hw12G014532	ca12	carbonic anhydrase 12 isoform X2	0.00593488	7.48344e-07	Down	GO:0004089;GO:0008270;GO:0016021	carbonate dehydratase activity | zinc ion binding | integral component of membrane	ko00910	Nitrogen metabolism
Hw12G014558	smctn	LOW QUALITY PROTEIN: sodium-coupled monocarboxylate transporter 2	0.0674749	3.2052e-22	Down	GO:0016020;GO:0022857;GO:0055085	membrane | transmembrane transporter activity | transmembrane transport
Hw12G014559	zgc:110676	PREDICTED: fin bud initiation factor-like	0.239434	1.24669e-21	Down
Hw12G014560	tneu089c06.1	transmembrane protein 178B-like	0.097056	7.24249e-12	Down	GO:0016021	integral component of membrane
Hw12G014585	sal1	sal-like protein 1	0.251661	0.0203244	Down	GO:0003676	nucleic acid binding
Hw13G014651	sec3d1	LOW QUALITY PROTEIN: probable ATP-dependent DNA helicase HFM1	0.367306	0.00343195	Down	GO:0003676;GO:0005524	nucleic acid binding | ATP binding
Hw13G014691	mknk2	MAP kinase-interacting serine/threonine-protein kinase 2-like isoform X1	0.0610163	0.000279011	Down	GO:0004672;GO:0005524;GO:0006468	protein kinase activity | ATP binding | protein phosphorylation	ko04910,ko04010	Insulin signaling pathway|MAPK signaling pathway
Hw13G014706	dutt1	roundabout homolog 1	0.273808	2.58433e-16	Down	GO:0005515;GO:0007411;GO:0008046;GO:0016199;GO:0035385	protein binding | axon guidance | axon guidance receptor activity | axon midline choice point recognition | Roundabout signaling pathway
Hw13G014712	robo1	PREDICTED: roundabout homolog 1-like isoform X6	0.199007	0.0228592	Down
Hw13G014751	cyt19	arsenite methyltransferase-like isoform X1	0.391968	1.11972e-09	Down
Hw13G014823		FXYD domain-containing ion transport regulator 5-like isoform X1	0.467886	8.49181e-19	Down	GO:0016020;GO:0043269;GO:0099106	membrane | regulation of ion transport | ion channel regulator activity
Hw13G014866	cef-147	prostaglandin G/H synthase 2-like	0.191597	0.00139627	Down	GO:0001516;GO:0004601;GO:0004666;GO:0006954;GO:0006979;GO:0008217;GO:0019371;GO:0020037;GO:0055114	prostaglandin biosynthetic process | peroxidase activity | prostaglandin-endoperoxide synthase activity | inflammatory response | response to oxidative stress | regulation of blood pressure | cyclooxygenase pathway | heme binding | oxidation-reduction process	ko00590,ko04370	Arachidonic acid metabolism|VEGF signaling pathway
Hw13G014935	bhlhe12	neuronal PAS domain-containing protein 1	0.202822	1.97126e-05	Down	GO:0005515;GO:0006355;GO:0046983	protein binding | regulation of transcription, DNA-templated | protein dimerization activity
Hw13G014978	g12	mid1-interacting protein 1a	0.0707379	0.0131975	Down
Hw13G015061		PREDICTED: A-kinase anchor protein 12-like	0.173096	1.05044e-09	Down
Hw13G015083	tbx-c	PREDICTED: T-box transcription factor TBX2	0.429908	4.00003e-11	Down	GO:0003700;GO:0005634;GO:0006355	DNA-binding transcription factor activity | nucleus | regulation of transcription, DNA-templated
Hw13G015091		Protein moonraker	0.189597	0.0405387	Down
Hw13G015092	mnr	protein moonraker isoform X1	0.487615	5.66913e-05	Down	GO:0007099	centriole replication
Hw13G015234		Multiple epidermal growth factor-like domains protein 6	0.336005	0.000458563	Down
Hw13G015235	evi1	LOW QUALITY PROTEIN: MDS1 and EVI1 complex locus protein EVI1-A-like	0.205138	7.91256e-15	Down	GO:0003676	nucleic acid binding	ko04010	MAPK signaling pathway
Hw13G015286	gprc1e	metabotropic glutamate receptor 5-like	0.39849	0.00107405	Down	GO:0004930;GO:0007186;GO:0016021	G protein-coupled receptor activity | G protein-coupled receptor signaling pathway | integral component of membrane	ko04540,ko04080,ko04020	Gap junction|Neuroactive ligand-receptor interaction|Calcium signaling pathway
Hw13G015289	tiam1	PREDICTED: T-lymphoma invasion and metastasis-inducing protein 1-like isoform X1	0.0401376	3.77014e-27	Down	GO:0005085;GO:0005089;GO:0005515;GO:0007165;GO:0035023;GO:0035556	guanyl-nucleotide exchange factor activity | Rho guanyl-nucleotide exchange factor activity | protein binding | signal transduction | regulation of Rho protein signal transduction | intracellular signal transduction
Hw13G015303	gal3st2	galactose-3-O-sulfotransferase 2-like	0.0292299	2.00279e-57	Down	GO:0001733;GO:0005794;GO:0009247;GO:0016021	galactosylceramide sulfotransferase activity | Golgi apparatus | glycolipid biosynthetic process | integral component of membrane
Hw13G015356	ctrp5	complement C1q tumor necrosis factor-related protein 5	0.42529	9.21552e-20	Down	GO:0005515	protein binding
Hw13G015371	scn3b	hypothetical protein PHYPO_G00051930	0.359733	3.90285e-10	Down	GO:0001518;GO:0006814;GO:0017080	voltage-gated sodium channel complex | sodium ion transport | sodium channel regulator activity
Hw13G015377	t07d3.8	uncharacterized protein LOC113532831	0.235119	1.00383e-21	Down
Hw13G015379	qtsa-16765	LOW QUALITY PROTEIN: zona pellucida-like domain-containing protein 1	0.0861589	0.0282696	Down
Hw13G015406	ncam	neural cell adhesion molecule 1-like isoform X5	0.23124	1.95671e-05	Down	GO:0005515;GO:0007155;GO:0016020	protein binding | cell adhesion | membrane	ko04514	Cell adhesion molecules (CAMs)
Hw13G015426	alcam	CD166 antigen homolog A-like	0.377458	0.0256663	Down			ko04514	Cell adhesion molecules (CAMs)
Hw13G015445	adamts15	A disintegrin and metalloproteinase with thrombospondin motifs 15-like	0.269551	1.25427e-17	Down	GO:0004222;GO:0006508;GO:0008237;GO:0008270;GO:0062023	metalloendopeptidase activity | proteolysis | metallopeptidase activity | zinc ion binding | collagen-containing extracellular matrix
Hw13G015478	hnf1b	PREDICTED: hepatocyte nuclear factor 1-beta isoform X1	0.17128	1.1901e-06	Down	GO:0001889;GO:0003677;GO:0005634;GO:0006357;GO:0030073;GO:0031016;GO:0045893	liver development | DNA binding | nucleus | regulation of transcription by RNA polymerase II | insulin secretion | pancreas development | positive regulation of transcription, DNA-templated
Hw13G015518	fbp1	folate receptor beta	0.0538839	1.94316e-18	Down	GO:0005542;GO:0061714;GO:1904447	folic acid binding | folic acid receptor activity | folate import across plasma membrane	ko04144	Endocytosis
Hw13G015540	plp	hypothetical protein PHYPO_G00249910	0.106097	0.00050052	Down	GO:0016021	integral component of membrane
Hw14G015581	pfp	LOW QUALITY PROTEIN: perforin-1-like	0.476432	0.0392278	Down	GO:0005579;GO:0006955	membrane attack complex | immune response
Hw14G015614	mybpc2	LOW QUALITY PROTEIN: myosin-binding protein C, fast-type-like, partial	0.230925	6.01148e-06	Down	GO:0005515	protein binding
Hw14G015673	si:ch211-207d8.1	von Willebrand factor C domain-containing protein 2-like	0.130567	0.0429316	Down	GO:0005515	protein binding
Hw14G015691	tmem238	transmembrane protein 238-like	0.392777	0.00399604	Down
Hw14G015733	mylk	myosin light chain kinase, smooth muscle-like isoform X1	0.383585	2.07166e-09	Down	GO:0004672;GO:0005515;GO:0005524;GO:0006468	protein kinase activity | protein binding | ATP binding | protein phosphorylation	ko04510,ko04020,ko04810,ko04270	Focal adhesion|Calcium signaling pathway|Regulation of actin cytoskeleton|Vascular smooth muscle contraction
Hw14G015735	gm1564	hypothetical protein PHYPO_G00041420	0.142827	0.000573894	Down	GO:0051321	meiotic cell cycle
Hw14G015782	heg	mucin-5AC-like isoform X3	0.41845	3.39143e-05	Down	GO:0007043;GO:0007507	cell-cell junction assembly | heart development
Hw14G015812	hsd17b1	hydroxysteroid 17-beta dehydrogenase 1	0.0330873	6.64633e-17	Down	GO:0004303;GO:0005737;GO:0006703;GO:0016491;GO:0055114	estradiol 17-beta-dehydrogenase activity | cytoplasm | estrogen biosynthetic process | oxidoreductase activity | oxidation-reduction process	ko00140	Steroid hormone biosynthesis
Hw14G015847	kiaa0864	myosin phosphatase Rho-interacting protein-like isoform X2	0.122711	0.00299041	Down
Hw14G015856	siat8f	alpha-2,8-sialyltransferase 8F-like	0.326375	2.86797e-06	Down	GO:0006486;GO:0008373	protein glycosylation | sialyltransferase activity
Hw14G015873	zgc:110779	Protein NATD1	0.438706	2.59508e-13	Down
Hw14G015893	arhn	rho-related GTP-binding protein RhoN	0.280094	1.48159e-06	Down	GO:0003924;GO:0005525;GO:0007264	GTPase activity | GTP binding | small GTPase mediated signal transduction
Hw14G015897	asb16	Ankyrin repeat and SOCS box protein 16	0.352667	0.0243148	Down	GO:0005515;GO:0035556	protein binding | intracellular signal transduction
Hw14G015905		uncharacterized protein LOC113636863 isoform X1	0.0145702	0.0016347	Down
Hw14G015959	zgc:91833	proline-rich protein 15-like protein A	0.0749733	0.0130597	Down
Hw14G016026	baiap2	PREDICTED: brain-specific angiogenesis inhibitor 1-associated protein 2-like isoform X3	0.321825	2.41126e-25	Down	GO:0005515;GO:0007009;GO:0008093;GO:0032956	protein binding | plasma membrane organization | cytoskeletal adaptor activity | regulation of actin cytoskeleton organization	ko04520,ko04810	Adherens junction|Regulation of actin cytoskeleton
Hw14G016030	sdk2	protein sidekick-2 isoform X3	0.401725	0.0194406	Down	GO:0005515	protein binding
Hw14G016102	zgc:101042	major facilitator superfamily domain-containing protein 6-like	0.189623	2.92227e-16	Down
Hw14G016173	sec14l1	SEC14-like protein 1	0.0511654	4.33686e-05	Down
Hw14G016178	kiaa0864	hypothetical protein PHYPO_G00045520	0.228219	2.0766e-07	Down
Hw14G016179	u2af65	splicing factor U2AF 65 kDa subunit-like	0.348152	5.93378e-16	Down	GO:0003676	nucleic acid binding	ko03040	Spliceosome
Hw14G016221	npb	neuropeptide B-like	0.0587401	0.0290601	Down	GO:0001664	G protein-coupled receptor binding	ko04080	Neuroactive ligand-receptor interaction
Hw14G016228	sox9	transcription factor SOX-9-like isoform X1	0.491199	8.17176e-07	Down	GO:0000981;GO:0005634;GO:0006355	DNA-binding transcription factor activity, RNA polymerase II-specific | nucleus | regulation of transcription, DNA-templated
Hw14G016231	sstr2	somatostatin receptor type 2-like	0.0194863	1.86899e-09	Down	GO:0004930;GO:0004994;GO:0007186;GO:0016021	G protein-coupled receptor activity | somatostatin receptor activity | G protein-coupled receptor signaling pathway | integral component of membrane	ko04080	Neuroactive ligand-receptor interaction
Hw14G016233	ags1	dexamethasone-induced Ras-related protein 1-like	0.088498	0.00126226	Down	GO:0003924;GO:0005525;GO:0007165;GO:0016020	GTPase activity | GTP binding | signal transduction | membrane
Hw14G016251	cfap70	cilia- and flagella-associated protein 70 isoform X2	0.385381	0.0205745	Down	GO:0005515	protein binding
Hw14G016378	cf8	coagulation factor VIII-like	0.120304	6.15471e-07	Down	GO:0005507;GO:0030168	copper ion binding | platelet activation
Hw14G016441	topaz1	protein TOPAZ1 isoform X2	0.152562	2.45399e-10	Down
Hw14G016525	mhc2ta	MHC class II transactivator isoform X1	0.393727	1.79323e-07	Down	GO:0005515;GO:0005524;GO:0006355	protein binding | ATP binding | regulation of transcription, DNA-templated
Hw15G016659	soat	solute carrier family 10 member 6-like	0.471503	1.50419e-08	Down	GO:0005886;GO:0016020;GO:0043250;GO:0043251	plasma membrane | membrane | sodium-dependent organic anion transmembrane transporter activity | sodium-dependent organic anion transport
Hw15G016866	kiaa0888	hypothetical protein PHYPO_G00064360	0.132645	1.01678e-41	Down
Hw15G016897	camsap1	calmodulin-regulated spectrin-associated protein 1-B-like isoform X1	0.132068	0.0252697	Down	GO:0005515;GO:0005516;GO:0008017;GO:0030507;GO:0031175	protein binding | calmodulin binding | microtubule binding | spectrin binding | neuron projection development
Hw15G016908	thbs4	LOW QUALITY PROTEIN: thrombospondin-4-B-like	0.393319	0.00154053	Down	GO:0005509;GO:0005576;GO:0007155	calcium ion binding | extracellular region | cell adhesion	ko04512,ko04510,ko04145	ECM-receptor interaction|Focal adhesion|Phagosome
Hw15G016967	nbc	electrogenic sodium bicarbonate cotransporter 1-like isoform X1	0.356276	3.78291e-18	Down	GO:0005452;GO:0006820;GO:0016020;GO:0016021	inorganic anion exchanger activity | anion transport | membrane | integral component of membrane
Hw15G016989	mds031	putative bifunctional UDP-N-acetylglucosamine transferase and deubiquitinase ALG13 isoform X5	0.131175	1.09419e-09	Down	GO:0006488	dolichol-linked oligosaccharide biosynthetic process	ko00510,ko00513	N-Glycan biosynthesis|Various types of N-glycan biosynthesis
Hw15G016992	dach2	dachshund homolog 2 isoform X3	0.210969	1.24669e-21	Down
Hw15G017021	stc2	stanniocalcin-2-like	0.16655	1.94892e-05	Down	GO:0005179;GO:0005576	hormone activity | extracellular region
Hw15G017058	habp4	intracellular hyaluronan-binding protein 4-like	0.275135	0.0315316	Down	GO:0003723	RNA binding
Hw15G017127		PREDICTED: uncharacterized protein LOC108278574	0.219647	0.000149951	Down	GO:0003950	NAD+ ADP-ribosyltransferase activity
Hw15G017130		uncharacterized protein LOC113634935	0.458032	0.000361292	Down	GO:0005178;GO:0007155;GO:0030334	integrin binding | cell adhesion | regulation of cell migration
Hw15G017136	myo5b	unconventional myosin-Vb isoform X2	0.466199	0.0244968	Down	GO:0003774;GO:0005515;GO:0005524;GO:0016459;GO:0051015	motor activity | protein binding | ATP binding | myosin complex | actin filament binding
Hw15G017148	elmod1	ELMO domain-containing protein 1 isoform X2	0.182103	0.000631636	Down	GO:0005096;GO:0043547	GTPase activator activity | positive regulation of GTPase activity
Hw15G017257	gabra-3	gamma-aminobutyric acid receptor subunit alpha-3-like isoform X1	0.223505	1.23648e-12	Down	GO:0004888;GO:0004890;GO:0005216;GO:0005230;GO:0006811;GO:0016020;GO:0016021;GO:0034220	transmembrane signaling receptor activity | GABA-A receptor activity | ion channel activity | extracellular ligand-gated ion channel activity | ion transport | membrane | integral component of membrane | ion transmembrane transport	ko04080	Neuroactive ligand-receptor interaction
Hw15G017292	prr7	proline-rich protein 7	0.364421	1.05952e-05	Down
Hw15G017297	fgfr4	fibroblast growth factor receptor 4 isoform X1	0.0993176	1.08189e-65	Down	GO:0004672;GO:0004713;GO:0005007;GO:0005524;GO:0006468;GO:0008284;GO:0008543;GO:0016021	protein kinase activity | protein tyrosine kinase activity | fibroblast growth factor-activated receptor activity | ATP binding | protein phosphorylation | positive regulation of cell population proliferation | fibroblast growth factor receptor signaling pathway | integral component of membrane	ko04144,ko04010,ko04810	Endocytosis|MAPK signaling pathway|Regulation of actin cytoskeleton
Hw15G017309	bteb2	PREDICTED: Krueppel-like factor 5 isoform X1	0.498002	0.0288633	Down	GO:0003676	nucleic acid binding
Hw15G017359	nir1	membrane-associated phosphatidylinositol transfer protein 3-like	0.104073	1.66222e-35	Down	GO:0015297;GO:0016020;GO:0042910;GO:0055085	antiporter activity | membrane | xenobiotic transmembrane transporter activity | transmembrane transport
Hw15G017365	aap	alpha-2-antiplasmin-like	0.371342	0.0485377	Down	GO:0005615	extracellular space
Hw15G017387		H-2 class II histocompatibility antigen gamma chain-like	0.241623	5.64825e-54	Down	GO:0006886;GO:0006955;GO:0016020;GO:0019882;GO:0042289	intracellular protein transport | immune response | membrane | antigen processing and presentation | MHC class II protein binding
Hw15G017421	cd164l1	endosialin-like	0.391175	1.00347e-10	Down	GO:0005509	calcium ion binding	ko00900	Terpenoid backbone biosynthesis
Hw15G017441	salm2	LOW QUALITY PROTEIN: leucine-rich repeat and fibronectin type-III domain-containing protein 4-like	0.0966778	3.40062e-65	Down	GO:0005515	protein binding
Hw15G017573	kiaa1030	protein turtle homolog B-like isoform X3	0.224381	1.42627e-07	Down	GO:0005515	protein binding
Hw15G017584	kiaa1515	hypothetical protein PHYPO_G00061090	0.0484992	5.51729e-22	Down	GO:0005515;GO:0006511;GO:0016579;GO:0036459	protein binding | ubiquitin-dependent protein catabolic process | protein deubiquitination | thiol-dependent ubiquitinyl hydrolase activity
Hw16G017593	tmem106c	hypothetical protein PHYPO_G00066680	0.0795572	0.0270879	Down
Hw16G017641	bar	bifunctional apoptosis regulator-like	0.382038	0.0448585	Down	GO:0005515	protein binding
Hw16G017692	cha	transcription factor-like 5 protein isoform X2	0.437793	0.0059114	Down	GO:0003700;GO:0006355;GO:0007283;GO:0046983	DNA-binding transcription factor activity | regulation of transcription, DNA-templated | spermatogenesis | protein dimerization activity
Hw16G017693	col9a3	hypothetical protein PHYPO_G00067410, partial	0.484678	8.82384e-09	Down	GO:0005201;GO:0062023	extracellular matrix structural constituent | collagen-containing extracellular matrix	ko04512,ko04510	ECM-receptor interaction|Focal adhesion
Hw16G017719	spip	interferon regulatory factor 4-like	0.408924	5.72901e-05	Down	GO:0003700;GO:0005515;GO:0006355;GO:0044212	DNA-binding transcription factor activity | protein binding | regulation of transcription, DNA-templated | transcription regulatory region DNA binding
Hw16G017809	makv	hormonally up-regulated neu tumor-associated kinase homolog A-like	0.0261359	0.000183746	Down	GO:0004672;GO:0005524;GO:0006468	protein kinase activity | ATP binding | protein phosphorylation
Hw16G017829	c1qtnf11	Complement C1q-like protein 3 C1q and tumor necrosis factor-related protein 13	0.337014	1.11114e-07	Down	GO:0005515	protein binding
Hw16G017840	slc26a10	solute carrier family 26 member 10-like	0.0960909	7.31744e-32	Down	GO:0008271;GO:0008272;GO:0015116;GO:0016020;GO:0016021;GO:0055085	secondary active sulfate transmembrane transporter activity | sulfate transport | sulfate transmembrane transporter activity | membrane | integral component of membrane | transmembrane transport
Hw16G017891	cs1	calsyntenin-1 isoform X1	0.355054	2.20714e-25	Down	GO:0005509;GO:0007156;GO:0016020	calcium ion binding | homophilic cell adhesion via plasma membrane adhesion molecules | membrane
Hw16G017905	camta1	LOW QUALITY PROTEIN: calmodulin-binding transcription activator 1-like	0.168611	1.37185e-36	Down	GO:0000981;GO:0003677	DNA-binding transcription factor activity, RNA polymerase II-specific | DNA binding
Hw16G017918	soga	protein SOGA1-like isoform X2	0.374718	0.0474695	Down	GO:0005615;GO:0010506	extracellular space | regulation of autophagy
Hw16G017942	rnf223	PREDICTED: RING finger protein 223	0.435889	0.0107908	Down
Hw16G017949	clpabp	pleckstrin homology domain-containing family N member 1	0.156544	3.02281e-32	Down
Hw16G017978	igsf21	immunoglobulin superfamily member 21-like	0.184455	0.00606695	Down
Hw16G018035	unq295/pro334	hypothetical protein PHYPO_G00075630	0.397879	0.00742776	Down	GO:0005509;GO:0016020	calcium ion binding | membrane
Hw16G018036	cxxc4	PREDICTED: CXXC-type zinc finger protein 4-like	0.246629	0.0398801	Down	GO:0003677;GO:0008270	DNA binding | zinc ion binding
Hw16G018091	col24a1	collagen alpha-1(XXIV) chain	0.221655	9.40676e-27	Down	GO:0005201	extracellular matrix structural constituent
Hw16G018138	scube3	PREDICTED: signal peptide, CUB and EGF-like domain-containing protein 3	0.362299	3.90285e-10	Down	GO:0005509	calcium ion binding
Hw16G018152	ktg	protein-glutamine gamma-glutamyltransferase K-like	0.269583	0.00279464	Down	GO:0018149	peptide cross-linking
Hw16G018204	ednra	PREDICTED: endothelin B receptor-like	0.0798245	1.55743e-16	Down	GO:0004930;GO:0004962;GO:0007186;GO:0008217;GO:0016021;GO:0042310;GO:0048484	G protein-coupled receptor activity | endothelin receptor activity | G protein-coupled receptor signaling pathway | regulation of blood pressure | integral component of membrane | vasoconstriction | enteric nervous system development
Hw16G018209	dcamkl2	serine/threonine-protein kinase DCLK2-like	0.357481	0.0203244	Down	GO:0004672;GO:0005524;GO:0006468;GO:0035556	protein kinase activity | ATP binding | protein phosphorylation | intracellular signal transduction
Hw16G018218	kepi	protein phosphatase 1 regulatory subunit 14C-like	0.162214	9.11563e-06	Down	GO:0005737;GO:0042325	cytoplasm | regulation of phosphorylation
Hw16G018228	camk2n2	calcium/calmodulin-dependent protein kinase II inhibitor 1	0.144461	1.52815e-05	Down	GO:0004860	protein kinase inhibitor activity
Hw16G018328	si:ch73-60e21.1	PREDICTED: formin-like protein 3 isoform X3	0.419822	3.16719e-16	Down	GO:0003779;GO:0007010;GO:0008360;GO:0016043;GO:0016477;GO:0017048;GO:0030036	actin binding | cytoskeleton organization | regulation of cell shape | cellular component organization | cell migration | Rho GTPase binding | actin cytoskeleton organization
Hw16G018345	ddb_g0285589	formin-H-like	0.269815	2.92774e-06	Down
Hw16G018372	unq209/pro235	plexin-A2	0.380059	0.000886526	Down	GO:0005515;GO:0007165;GO:0017154;GO:0071526	protein binding | signal transduction | semaphorin receptor activity | semaphorin-plexin signaling pathway
Hw16G018436	kiaa0407	PREDICTED: plexin-B1-like	0.468028	0.00661809	Down	GO:0005515;GO:0007165;GO:0017154;GO:0071526	protein binding | signal transduction | semaphorin receptor activity | semaphorin-plexin signaling pathway
Hw16G018498	ntrr	neurotensin receptor type 1	0.0404545	1.24803e-09	Down	GO:0004930;GO:0007186;GO:0016021;GO:0016492	G protein-coupled receptor activity | G protein-coupled receptor signaling pathway | integral component of membrane | G protein-coupled neurotensin receptor activity	ko04080,ko04020	Neuroactive ligand-receptor interaction|Calcium signaling pathway
Hw16G018510	dnmt3b	DNA (cytosine-5)-methyltransferase 3B-like isoform X1	0.299903	4.14483e-09	Down	GO:0008168	methyltransferase activity	ko00270	Cysteine and methionine metabolism
Hw16G018520			0.10195	1.6792e-21	Down
Hw16G018522	bhlhb4	class E basic helix-loop-helix protein 23	0.038202	5.35482e-71	Down	GO:0006355;GO:0046983;GO:0048468	regulation of transcription, DNA-templated | protein dimerization activity | cell development
Hw16G018566	klhdc8b	kelch domain-containing protein 8B	0.431253	0.00271812	Down	GO:0005515	protein binding
Hw16G018596	col20a1	solute carrier family 35 member C2 isoform X3	0.403895	2.24921e-20	Down	GO:0005515	protein binding
Hw16G018600	camkv	caM kinase-like vesicle-associated protein isoform X1	0.0427963	5.31248e-13	Down	GO:0004672;GO:0005524;GO:0006468	protein kinase activity | ATP binding | protein phosphorylation
Hw16G018610	ckbeta2	voltage-gated potassium channel subunit beta-2-like isoform X4	0.307365	0.00031398	Down	GO:0005249;GO:0005737;GO:0006813;GO:0016021	voltage-gated potassium channel activity | cytoplasm | potassium ion transport | integral component of membrane
Hw17G018687	rcjmb04_25e3	hypothetical protein PHYPO_G00084280	0.362563	0.00115209	Down	GO:0003723;GO:0007283	RNA binding | spermatogenesis
Hw17G018688	strbp	hypothetical protein PHYPO_G00084280	0.379729	6.52202e-08	Down	GO:0003723;GO:0007283	RNA binding | spermatogenesis
Hw17G018702	cmg2	anthrax toxin receptor 2-like	0.445235	2.26551e-06	Down	GO:0016021;GO:0038023	integral component of membrane | signaling receptor activity
Hw17G018743	unq3075/pro9907	leucine-rich repeat transmembrane neuronal protein 4	0.0265584	6.79107e-11	Down	GO:0005515	protein binding
Hw17G018760	elc	CC chemokine SCYA113	0.160734	0.000416569	Down	GO:0005576;GO:0006955;GO:0008009	extracellular region | immune response | chemokine activity	ko04060	Cytokine-cytokine receptor interaction
Hw17G018787	sk2	small conductance calcium-activated potassium channel protein 2-like isoform X1	0.331041	2.99347e-09	Down	GO:0005516;GO:0006813;GO:0015269;GO:0016021;GO:0016286	calmodulin binding | potassium ion transport | calcium-activated potassium channel activity | integral component of membrane | small conductance calcium-activated potassium channel activity
Hw17G018908	lrpdit	PREDICTED: low-density lipoprotein receptor-related protein 2-like isoform X8	0.186235	0.000722877	Down	GO:0005509;GO:0005515	calcium ion binding | protein binding
Hw17G018970	ryr1	PREDICTED: ryanodine receptor 1-like isoform X4	0.0678312	5.01182e-60	Down	GO:0005262;GO:0016020;GO:0070588	calcium channel activity | membrane | calcium ion transmembrane transport	ko04020	Calcium signaling pathway
Hw17G018971	kiaa0013	hypothetical protein PHYPO_G00076180	0.125573	0.000103551	Down	GO:0007165	signal transduction
Hw17G019050	pcdh1	protocadherin-1-like	0.180885	7.99902e-32	Down	GO:0005509;GO:0005886;GO:0007155;GO:0007156;GO:0016020	calcium ion binding | plasma membrane | cell adhesion | homophilic cell adhesion via plasma membrane adhesion molecules | membrane
Hw17G019120	lgals9	galectin-9-like isoform X2	0.14114	1.70209e-15	Down	GO:0030246	carbohydrate binding
Hw17G019143	eaat1	excitatory amino acid transporter 1	0.0599207	4.51372e-11	Down	GO:0015293;GO:0016021	symporter activity | integral component of membrane
Hw17G019155	bmpr1b	LOW QUALITY PROTEIN: bone morphogenetic protein receptor type-1B-like	0.419577	1.53463e-07	Down	GO:0004672;GO:0004675;GO:0005524;GO:0006468;GO:0007178;GO:0016020	protein kinase activity | transmembrane receptor protein serine/threonine kinase activity | ATP binding | protein phosphorylation | transmembrane receptor protein serine/threonine kinase signaling pathway | membrane	ko04060,ko04350	Cytokine-cytokine receptor interaction|TGF-beta signaling pathway
Hw17G019165	arvcf	armadillo repeat protein deleted in velo-cardio-facial syndrome homolog isoform X2	0.0620636	6.20738e-12	Down	GO:0005515;GO:0005634;GO:0005737;GO:0005886;GO:0007275;GO:0016339;GO:0098609	protein binding | nucleus | cytoplasm | plasma membrane | multicellular organism development | calcium-dependent cell-cell adhesion via plasma membrane cell adhesion molecules | cell-cell adhesion
Hw17G019168	c12orf34	protein FAM222A-like isoform X1	0.437275	1.10593e-10	Down
Hw17G019176	epb4.1l4	band 4.1-like protein 4A	0.348531	1.17039e-13	Down	GO:0005856;GO:0008092	cytoskeleton | cytoskeletal protein binding
Hw17G019252	rph3a	rabphilin-3A-like isoform X1	0.252078	0.0230154	Down	GO:0006886;GO:0016020;GO:0017137	intracellular protein transport | membrane | Rab GTPase binding
Hw17G019285	aig1l	seizure 6-like protein isoform X1	0.280631	1.58135e-33	Down	GO:0006478;GO:0008476	peptidyl-tyrosine sulfation | protein-tyrosine sulfotransferase activity
Hw17G019305	edr	uncharacterized protein LOC113527226	0.14352	1.35966e-05	Down
Hw17G019372	lgr8	PREDICTED: relaxin receptor 2-like isoform X1	0.392844	5.08547e-08	Down	GO:0004930;GO:0005515;GO:0007165;GO:0007186;GO:0016020;GO:0016021	G protein-coupled receptor activity | protein binding | signal transduction | G protein-coupled receptor signaling pathway | membrane | integral component of membrane	ko04080	Neuroactive ligand-receptor interaction
Hw17G019408	gprc1e	metabotropic glutamate receptor 5	0.245749	7.17213e-09	Down	GO:0004930;GO:0007186;GO:0016021	G protein-coupled receptor activity | G protein-coupled receptor signaling pathway | integral component of membrane	ko04540,ko04080,ko04020	Gap junction|Neuroactive ligand-receptor interaction|Calcium signaling pathway
Hw17G019409	tyro	Tyr	0.203109	0.00277239	Down	GO:0016491	oxidoreductase activity	ko00350,ko00740,ko04916	Tyrosine metabolism|Riboflavin metabolism|Melanogenesis
Hw17G019428	girk2	G protein-activated inward rectifier potassium channel 2	0.0977994	4.27155e-05	Down	GO:0005242;GO:0006813;GO:0015467;GO:0016020;GO:0016021	inward rectifier potassium channel activity | potassium ion transport | G-protein activated inward rectifier potassium channel activity | membrane | integral component of membrane
Hw17G019513	pitpn	phosphatidylinositol transfer protein alpha isoform	0.190151	6.8038e-13	Down	GO:0005548;GO:0015914	phospholipid transporter activity | phospholipid transport
Hw17G019514	lat4	PREDICTED: large neutral amino acids transporter small subunit 4-like	0.458211	6.31033e-09	Down	GO:0005887;GO:0055085	integral component of plasma membrane | transmembrane transport
Hw17G019571	vasa	probable ATP-dependent RNA helicase DDX4 isoform X2	0.23236	9.89168e-06	Down	GO:0003676;GO:0005524	nucleic acid binding | ATP binding
Hw17G019574	ankrd55	PREDICTED: ankyrin repeat domain-containing protein 55	0.130618	2.07549e-06	Down	GO:0005515	protein binding
Hw17G019577	mapkkk1	mitogen-activated protein kinase kinase kinase 1 isoform X1	0.486886	1.10426e-10	Down	GO:0004672;GO:0005524;GO:0006468;GO:0008270	protein kinase activity | ATP binding | protein phosphorylation | zinc ion binding	ko04010,ko04622,ko04912,ko04120	MAPK signaling pathway|RIG-I-like receptor signaling pathway|GnRH signaling pathway|Ubiquitin mediated proteolysis
Hw17G019581	vasa	probable ATP-dependent RNA helicase DDX4 isoform X2	0.228344	0.00638577	Down	GO:0003676;GO:0005524	nucleic acid binding | ATP binding
Hw18G019721	rtili	piwi-like protein 2 isoform X2	0.156467	1.35652e-16	Down	GO:0005515	protein binding
Hw18G019736	nogor	hypothetical protein PHYPO_G00143320	0.402649	0.0175626	Down	GO:0005515	protein binding
Hw18G019765	gal3st1	galactosylceramide sulfotransferase	0.289635	1.76565e-07	Down	GO:0001733;GO:0005794;GO:0009247;GO:0016021	galactosylceramide sulfotransferase activity | Golgi apparatus | glycolipid biosynthetic process | integral component of membrane	ko00565,ko00600	Ether lipid metabolism|Sphingolipid metabolism
Hw18G019780	sec14l2	SEC14-like protein 2	0.412636	4.70682e-07	Down
Hw18G019809	npdc-1	PREDICTED: neural proliferation differentiation and control protein 1 isoform X1	0.0745814	4.14565e-14	Down	GO:0016021	integral component of membrane
Hw18G019849	anprc	atrial natriuretic peptide receptor 3 isoform X1	0.124548	2.57193e-47	Down	GO:0016021	integral component of membrane
Hw18G019866	si:dkey-111k10.2	hypothetical protein PHYPO_G00142120	0.439743	1.12349e-06	Down	GO:0005515	protein binding	ko04350	TGF-beta signaling pathway
Hw18G019905	kiaa0366	A disintegrin and metalloproteinase with thrombospondin motifs 3 isoform X1	0.336979	1.38762e-15	Down	GO:0004222;GO:0006508;GO:0008233;GO:0008237	metalloendopeptidase activity | proteolysis | peptidase activity | metallopeptidase activity
Hw18G019970	gpr98	G-protein coupled receptor 98 isoform X1	0.324043	0.000382289	Down	GO:0004888;GO:0004930;GO:0007154;GO:0007166;GO:0007186;GO:0007194;GO:0016021	transmembrane signaling receptor activity | G protein-coupled receptor activity | cell communication | cell surface receptor signaling pathway | G protein-coupled receptor signaling pathway | negative regulation of adenylate cyclase activity | integral component of membrane
Hw18G019994	tan1	neurogenic locus notch homolog protein 1-like	0.287639	3.71815e-09	Down	GO:0005509;GO:0005515;GO:0006355;GO:0007219;GO:0007275;GO:0016021;GO:0030154;GO:0038023;GO:0050793	calcium ion binding | protein binding | regulation of transcription, DNA-templated | Notch signaling pathway | multicellular organism development | integral component of membrane | cell differentiation | signaling receptor activity | regulation of developmental process	ko04330	Notch signaling pathway
Hw18G020002	spnr	spermatid perinuclear RNA-binding protein-like isoform X1	0.287228	0.0235744	Down	GO:0003723;GO:0007283	RNA binding | spermatogenesis
Hw18G020113	mctp1	multiple C2 and transmembrane domain-containing protein 1 isoform X1	0.401654	1.79235e-05	Down
Hw18G020119		uncharacterized protein LOC113642259 isoform X1	0.240454	0.00358318	Down	GO:0005515	protein binding
Hw18G020120	si:ch211-129a6.3	beta-1,3-galactosyl-O-glycosyl-glycoprotein beta-1,6-N-acetylglucosaminyltransferase 4	0.246309	3.66453e-07	Down	GO:0008375;GO:0016020	acetylglucosaminyltransferase activity | membrane	ko00512	Mucin type O-Glycan biosynthesis
Hw18G020121	kiaa0888	hypothetical protein PHYPO_G00140350	0.409409	1.18631e-05	Down
Hw18G020239	unq6012/pro34692	LOW QUALITY PROTEIN: netrin receptor UNC5D-like	0.291931	3.37173e-09	Down	GO:0005042;GO:0005515;GO:0007165;GO:0016021;GO:0038007	netrin receptor activity | protein binding | signal transduction | integral component of membrane | netrin-activated signaling pathway
Hw18G020251	adam23	Disintegrin and metalloproteinase domain-containing protein 28	0.315015	2.85602e-12	Down	GO:0004222;GO:0006508	metalloendopeptidase activity | proteolysis
Hw18G020319	ubb	PREDICTED: polyubiquitin-like	0.116037	0.00292475	Down	GO:0005515	protein binding
Hw18G020321	ubc	Polyubiquitin-A Ubiquitin	0.390006	1.38382e-05	Down	GO:0005515	protein binding	ko03320	PPAR signaling pathway
Hw18G020341		BOLA class I histocompatibility antigen, alpha chain BL3-7-like	0.0608927	1.27299e-28	Down			ko05168,ko04144,ko04145,ko04514	Herpes simplex infection|Endocytosis|Phagosome|Cell adhesion molecules (CAMs)
Hw18G020343	h2-k	MHC class I alpha chain, partial	0.00744284	5.8107e-06	Down			ko05168,ko04144,ko04145,ko04514	Herpes simplex infection|Endocytosis|Phagosome|Cell adhesion molecules (CAMs)
Hw18G020356		PREDICTED: BOLA class I histocompatibility antigen, alpha chain BL3-6-like	0.46843	0.000115615	Down			ko05168,ko04144,ko04145,ko04514	Herpes simplex infection|Endocytosis|Phagosome|Cell adhesion molecules (CAMs)
Hw18G020394		radiation-inducible immediate-early gene IEX-1	0.440748	5.37414e-12	Down	GO:0043066	negative regulation of apoptotic process
Hw18G020415	cg1372	hypothetical protein PHYPO_G00137830	0.345998	0.0478392	Down	GO:0005509;GO:0005515	calcium ion binding | protein binding
Hw19G020515	oatp14	hypothetical protein PHYPO_G00090580	0.439811	0.00964631	Down	GO:0005515;GO:0016020;GO:0055085	protein binding | membrane | transmembrane transport
Hw19G020595	gprc1h	metabotropic glutamate receptor 8-like isoform X1	0.0542044	4.05379e-14	Down	GO:0004930;GO:0007186;GO:0016021	G protein-coupled receptor activity | G protein-coupled receptor signaling pathway | integral component of membrane	ko04080	Neuroactive ligand-receptor interaction
Hw19G020599	gpr37	prosaposin receptor GPR37-like	0.375856	0.000258111	Down	GO:0004930;GO:0007186;GO:0016021	G protein-coupled receptor activity | G protein-coupled receptor signaling pathway | integral component of membrane
Hw19G020654	rabin8	rab-3A-interacting protein isoform X1	0.055606	0.0238585	Down	GO:0005085	guanyl-nucleotide exchange factor activity
Hw19G020709	glepp1	receptor-type tyrosine-protein phosphatase O isoform X3	0.479909	7.38728e-07	Down	GO:0005515	protein binding
Hw19G020710	rerg	ras-related and estrogen-regulated growth inhibitor isoform X1	0.337577	5.48807e-12	Down	GO:0003924;GO:0005525;GO:0007165;GO:0016020	GTPase activity | GTP binding | signal transduction | membrane
Hw19G020715	zc3hdc1	hypothetical protein PHYPO_G00087770	0.376917	5.80919e-13	Down	GO:0003950;GO:0046872	NAD+ ADP-ribosyltransferase activity | metal ion binding
Hw19G020749	siat8a	alpha-N-acetylneuraminide alpha-2,8-sialyltransferase	0.226803	1.66835e-18	Down	GO:0006486;GO:0008373	protein glycosylation | sialyltransferase activity	ko00603,ko00604,ko00601	Glycosphingolipid biosynthesis - globo series|Glycosphingolipid biosynthesis - ganglio series|Glycosphingolipid biosynthesis - lacto and neolacto series
Hw19G020801	c12orf40	uncharacterized protein C12orf40 homolog	0.0862325	0.0229412	Down
Hw19G020821	fam19a5	protein FAM19A5 isoform X2	0.439188	0.0216944	Down
Hw19G020852	stra8	stimulated by retinoic acid gene 8 protein homolog	0.208046	0.0348568	Down	GO:0051321;GO:0071300	meiotic cell cycle | cellular response to retinoic acid
Hw19G020872	rassf3	ras association domain-containing protein 3 isoform X2	0.448525	2.26551e-06	Down	GO:0007165;GO:0042981	signal transduction | regulation of apoptotic process
Hw19G020878	ano1	hypothetical protein PHYPO_G00089340	0.466971	0.00246777	Down	GO:0046983	protein dimerization activity
Hw19G020881	fam40b	striatin-interacting protein 2 isoform X1	0.429909	0.00808493	Down
Hw19G020893	kiaa0716	hypothetical protein PHYPO_G00089610	0.374077	2.00096e-14	Down	GO:0005085;GO:0005096;GO:0005515;GO:0007264	guanyl-nucleotide exchange factor activity | GTPase activator activity | protein binding | small GTPase mediated signal transduction
Hw19G020916	grp	unique cartilage matrix-associated protein-like	0.384775	3.06346e-16	Down	GO:0045667	regulation of osteoblast differentiation
Hw19G020922	dra	Pendrin	0.00783598	3.47089e-88	Down	GO:0005887;GO:0006821;GO:0008271;GO:0008272;GO:0015116;GO:0015301;GO:0015701;GO:0016020;GO:0016021;GO:0055085	integral component of plasma membrane | chloride transport | secondary active sulfate transmembrane transporter activity | sulfate transport | sulfate transmembrane transporter activity | anion:anion antiporter activity | bicarbonate transport | membrane | integral component of membrane | transmembrane transport
Hw19G020959	zgc:110149	hypothetical protein parPi_0024360	0.0575168	4.6012e-33	Down
Hw19G020960	lmo3	LIM domain only protein 3 isoform X1	0.0851998	9.7783e-11	Down
Hw19G020972	zgc:92710	PREDICTED: transmembrane protein 178B	0.0889267	4.68413e-20	Down	GO:0016021	integral component of membrane
Hw19G020980	ift46	PREDICTED: intraflagellar transport protein 46 homolog isoform X1	0.218927	0.0229723	Down	GO:0042073	intraciliary transport
Hw19G021048	tmprss9	transmembrane protease serine 9-like	0.280515	0.00358318	Down	GO:0004252;GO:0006508	serine-type endopeptidase activity | proteolysis
Hw19G021065	atgl	patatin-like phospholipase domain-containing protein 2	0.496237	0.00762913	Down	GO:0006629;GO:0016042;GO:0016787	lipid metabolic process | lipid catabolic process | hydrolase activity	ko00561	Glycerolipid metabolism
Hw19G021134	sox-5	transcription factor SOX-5 isoform X2	0.25835	7.23261e-15	Down	GO:0003677;GO:0006355	DNA binding | regulation of transcription, DNA-templated
Hw19G021205	ppfia2	PREDICTED: liprin-alpha-2 isoform X1	0.153401	1.50695e-35	Down	GO:0005515;GO:0045202	protein binding | synapse
Hw20G021271	trim2	PREDICTED: tripartite motif-containing protein 2 isoform X1	0.166314	1.90422e-16	Down	GO:0005515	protein binding
Hw20G021316	nmdar2a	glutamate receptor ionotropic, NMDA 2A-like	0.371646	1.38048e-07	Down	GO:0004970;GO:0015276;GO:0016020	ionotropic glutamate receptor activity | ligand-gated ion channel activity | membrane	ko04020,ko04080	Calcium signaling pathway|Neuroactive ligand-receptor interaction
Hw20G021331	syngr3	synaptogyrin-3-like isoform X1	0.311076	0.00271083	Down	GO:0016020	membrane
Hw20G021346	mtap44	interferon-induced protein 44-like isoform X2	0.185714	0.0356162	Down
Hw20G021435	ebbp	E3 ubiquitin/ISG15 ligase TRIM25-like isoform X2	0.119776	1.1842e-08	Down	GO:0005515;GO:0008270	protein binding | zinc ion binding
Hw20G021551	ildr1	immunoglobulin-like domain-containing receptor 1	0.287727	5.52088e-16	Down
Hw20G021579	pcdh8	Protocadherin-8	0.0570502	1.49155e-18	Down	GO:0005509;GO:0005886;GO:0007155;GO:0007156;GO:0016020	calcium ion binding | plasma membrane | cell adhesion | homophilic cell adhesion via plasma membrane adhesion molecules | membrane
Hw20G021653	nsg1	PREDICTED: neuron-specific protein family member 1-like	0.174513	0.000209421	Down	GO:0007212;GO:0016021;GO:0032051;GO:0048268	dopamine receptor signaling pathway | integral component of membrane | clathrin light chain binding | clathrin coat assembly
Hw20G021694	atpih	probable phospholipid-transporting ATPase IH isoform X3	0.429424	3.39628e-12	Down	GO:0000166;GO:0000287;GO:0005524;GO:0015914;GO:0016021;GO:0140326	nucleotide binding | magnesium ion binding | ATP binding | phospholipid transport | integral component of membrane | ATPase-coupled intramembrane lipid transporter activity
Hw20G021705	si:ch211-214c7.5	UPF0575 protein C19orf67 homolog isoform X1	0.44574	0.0134288	Down
Hw20G021719	zp3a	uncharacterized protein LOC113648959 isoform X1	0.369926	0.00170139	Down
Hw20G021726	tap2	LOW QUALITY PROTEIN: antigen peptide transporter 2-like	0.443471	2.78794e-08	Down	GO:0005524;GO:0016021;GO:0016887;GO:0042626;GO:0055085	ATP binding | integral component of membrane | ATPase activity | ATPase-coupled transmembrane transporter activity | transmembrane transport	ko05168,ko04145,ko02010	Herpes simplex infection|Phagosome|ABC transporters
Hw20G021780	slc2a5	solute carrier family 2, facilitated glucose transporter member 9-like	0.175682	4.06429e-09	Down	GO:0016020;GO:0016021;GO:0022857;GO:0055085	membrane | integral component of membrane | transmembrane transporter activity | transmembrane transport
Hw20G021782	admlx	anosmin-1-like	0.242953	1.48382e-27	Down	GO:0005515;GO:0005576;GO:0030414	protein binding | extracellular region | peptidase inhibitor activity
Hw20G021932	zgc:91882	lipopolysaccharide-induced tumor necrosis factor-alpha factor homolog	0.463846	0.0228592	Down			ko04142	Lysosome
Hw20G021933		leucine-rich repeat extensin-like protein 5	0.482992	0.0027202	Down
Hw21G022140	abcr	retinal-specific ATP-binding cassette transporter	0.230675	0.0499554	Down	GO:0016021;GO:0042626;GO:0055085	integral component of membrane | ATPase-coupled transmembrane transporter activity | transmembrane transport	ko02010	ABC transporters
Hw21G022173	unq715/pro1378	protein FAM131A-like	0.15249	2.25527e-09	Down
Hw21G022257	sst2	somatostatin-2	0.0121062	0.000660897	Down	GO:0005179;GO:0005576	hormone activity | extracellular region
Hw21G022293	c10orf48	homeobox protein Mohawk-like	0.28164	4.32418e-07	Down	GO:0003677;GO:0006355;GO:0043565	DNA binding | regulation of transcription, DNA-templated | sequence-specific DNA binding
Hw21G022299	gata6	transcription factor GATA-6	0.424711	1.99529e-10	Down	GO:0003677;GO:0003700;GO:0005634;GO:0006355;GO:0008270;GO:0043565;GO:0045893	DNA binding | DNA-binding transcription factor activity | nucleus | regulation of transcription, DNA-templated | zinc ion binding | sequence-specific DNA binding | positive regulation of transcription, DNA-templated
Hw21G022306	mmp16	matrix metalloproteinase-16-like	0.188009	0.00228342	Down	GO:0004222;GO:0006508;GO:0008237;GO:0008270;GO:0031012	metalloendopeptidase activity | proteolysis | metallopeptidase activity | zinc ion binding | extracellular matrix
Hw21G022355	c14orf21	nucleolar protein 9	0.399606	2.6329e-05	Down	GO:0003723	RNA binding
Hw21G022356	kcnj10	hypothetical protein PHYPO_G00122460	0.0711018	5.38245e-06	Down	GO:0005242;GO:0006813;GO:0016020;GO:0016021	inward rectifier potassium channel activity | potassium ion transport | membrane | integral component of membrane
Hw21G022357	foxl2	forkhead box L2	0.0350976	1.61462e-41	Down	GO:0003700;GO:0006355;GO:0043565	DNA-binding transcription factor activity | regulation of transcription, DNA-templated | sequence-specific DNA binding
Hw21G022377	lpl	lipoprotein lipase-like	0.441624	0.00653978	Down	GO:0004465;GO:0005515;GO:0006629;GO:0052689	lipoprotein lipase activity | protein binding | lipid metabolic process | carboxylic ester hydrolase activity
Hw21G022395	si:dkey-221h15.5	intraflagellar transport protein 172 homolog	0.10786	0.00020321	Down	GO:0005515	protein binding
Hw21G022418	kiaa1032	hypothetical protein PHYPO_G00121970	0.200163	0.00151155	Down	GO:0005509;GO:0005543;GO:0007268;GO:0016082;GO:0016188;GO:0019992;GO:0035249;GO:0035556	calcium ion binding | phospholipid binding | chemical synaptic transmission | synaptic vesicle priming | synaptic vesicle maturation | diacylglycerol binding | synaptic transmission, glutamatergic | intracellular signal transduction
Hw21G022477	fam148c	hypothetical protein PHYPO_G00121480	0.0658905	0.0299505	Down
Hw21G022541	elk	ephrin type-B receptor 1-B isoform X3	0.157013	3.90692e-44	Down	GO:0004672;GO:0004713;GO:0005515;GO:0005524;GO:0006468	protein kinase activity | protein tyrosine kinase activity | protein binding | ATP binding | protein phosphorylation
Hw21G022568	gbp2	PREDICTED: guanylate-binding protein 1-like	0.465132	0.00126205	Down	GO:0003924;GO:0005525	GTPase activity | GTP binding
Hw21G022570	gbp2	PREDICTED: guanylate-binding protein 1-like isoform X1	0.440791	0.000799152	Down	GO:0003924;GO:0005525	GTPase activity | GTP binding
Hw21G022599	chrng	hypothetical protein DNTS_035417	0.00415408	7.10272e-09	Down	GO:0004888;GO:0005216;GO:0005230;GO:0006811;GO:0016021;GO:0017121;GO:0017128;GO:0022848;GO:0034220;GO:0045211	transmembrane signaling receptor activity | ion channel activity | extracellular ligand-gated ion channel activity | ion transport | integral component of membrane | plasma membrane phospholipid scrambling | phospholipid scramblase activity | acetylcholine-gated cation-selective channel activity | ion transmembrane transport | postsynaptic membrane	ko04080	Neuroactive ligand-receptor interaction
Hw21G022620	fndc7	fibronectin type III domain-containing protein 7-like	0.191127	0.00110507	Down	GO:0005515	protein binding
Hw21G022633	ebbp	PREDICTED: tripartite motif-containing protein 16-like isoform X1	0.146344	0.000135365	Down	GO:0008270	zinc ion binding
Hw21G022666		unnamed protein product	0.146031	0.00341869	Down
Hw21G022710	og12x	PREDICTED: short stature homeobox protein 2 isoform X1	0.143657	2.94322e-07	Down	GO:0003677;GO:0006355;GO:0043565	DNA binding | regulation of transcription, DNA-templated | sequence-specific DNA binding
Hw21G022722	cldn4	claudin-4-like	0.140278	0.0252523	Down	GO:0005198;GO:0005923;GO:0016021	structural molecule activity | bicellular tight junction | integral component of membrane	ko04514,ko04530	Cell adhesion molecules (CAMs)|Tight junction
Hw21G022779	foxl2	PREDICTED: forkhead box protein L2	0.0168881	1.70578e-138	Down	GO:0003700;GO:0006355;GO:0043565	DNA-binding transcription factor activity | regulation of transcription, DNA-templated | sequence-specific DNA binding
Hw21G022794	zbed1	Zinc finger BED domain-containing protein 1	0.137116	5.74055e-06	Down
Hw21G022806	pp2ce	protein phosphatase 1L isoform X1	0.215173	4.5629e-17	Down	GO:0003824;GO:0004722;GO:0006470;GO:0043169	catalytic activity | protein serine/threonine phosphatase activity | protein dephosphorylation | cation binding
Hw21G022944	cdh12	cadherin-12-like	0.0180432	2.51496e-83	Down	GO:0005509;GO:0005886;GO:0007155;GO:0007156;GO:0016020;GO:0098609	calcium ion binding | plasma membrane | cell adhesion | homophilic cell adhesion via plasma membrane adhesion molecules | membrane | cell-cell adhesion
Hw21G022963	htr5a	5-hydroxytryptamine receptor 5A-like	0.109018	0.00940527	Down	GO:0004930;GO:0004993;GO:0005887;GO:0007186;GO:0016021	G protein-coupled receptor activity | G protein-coupled serotonin receptor activity | integral component of plasma membrane | G protein-coupled receptor signaling pathway | integral component of membrane	ko04080,ko04020	Neuroactive ligand-receptor interaction|Calcium signaling pathway
Hw21G022986	crispld1	Cysteine-rich secretory protein LCCL domain-containing 1	0.0570154	5.4601e-36	Down	GO:0005576	extracellular region
Hw22G023033	unq354/pro618	transmembrane protease serine 6-like	0.183247	0.0466929	Down	GO:0004252;GO:0006508	serine-type endopeptidase activity | proteolysis
Hw22G023110		uncharacterized protein LOC113658000 isoform X1	0.492458	0.0375316	Down
Hw22G023247	fam110c	protein FAM110C-like	0.248398	6.772e-21	Down
Hw22G023274	hsst2	sulfotransferase family cytosolic 2B member 1-like isoform X1	0.398986	0.0218185	Down	GO:0008146	sulfotransferase activity	ko00140	Steroid hormone biosynthesis
Hw22G023277	hls5	zinc-binding protein A33-like	0.488026	0.0333379	Down	GO:0005515;GO:0008270	protein binding | zinc ion binding
Hw22G023334	itga8	integrin alpha-8	0.485705	2.87817e-14	Down	GO:0007155;GO:0008305	cell adhesion | integrin complex	ko04514,ko04810,ko04512,ko04510	Cell adhesion molecules (CAMs)|Regulation of actin cytoskeleton|ECM-receptor interaction|Focal adhesion
Hw22G023341	ian9	GTPase IMAP family member 8-like	0.0266026	6.33534e-34	Down	GO:0005525	GTP binding
Hw22G023431	op1	bone morphogenetic protein 6 isoform X2	0.0773632	9.24854e-20	Down	GO:0008083	growth factor activity	ko04350	TGF-beta signaling pathway
Hw22G023456		PREDICTED: uncharacterized protein LOC109096279	0.479109	0.00447192	Down
Hw22G023535		uncharacterized protein LOC113638582	0.173116	0.00118354	Down	GO:0008053	mitochondrial fusion
Hw22G023539	zgc:101625	uncharacterized protein LOC113638582	0.0354325	0.0143639	Down	GO:0008053	mitochondrial fusion
Hw22G023543	btcl1	PREDICTED: neuropilin and tolloid-like protein 1	0.0622428	1.18203e-07	Down	GO:0005515;GO:0048168	protein binding | regulation of neuronal synaptic plasticity
Hw22G023550	dok5l	PREDICTED: docking protein 6 isoform X1	0.326202	3.21846e-05	Down
Hw22G023677	gtf3a	transcription factor IIIA isoform X1	0.105402	1.67314e-08	Down	GO:0003676	nucleic acid binding
Hw22G023730	mcmdc2	LOW QUALITY PROTEIN: minichromosome maintenance domain-containing protein 2	0.296563	0.00104253	Down
Hw22G023754		hypothetical protein PHYPO_G00130040	0.391742	6.84927e-05	Down
Hw22G023824	ecpn	pinopsin-like isoform X1	0.211627	0.00570942	Down	GO:0004930;GO:0007186;GO:0007601;GO:0016021	G protein-coupled receptor activity | G protein-coupled receptor signaling pathway | visual perception | integral component of membrane
Hw22G023835	slc7a14a	probable cationic amino acid transporter	0.400469	2.45312e-05	Down	GO:0016020;GO:0022857;GO:0055085	membrane | transmembrane transporter activity | transmembrane transport
Hw23G023892	pth4	parathyroid hormone 4-like	0.0613336	9.22466e-13	Down	GO:0005179;GO:0005576;GO:0030282	hormone activity | extracellular region | bone mineralization
Hw23G023906	warp	PREDICTED: von Willebrand factor A domain-containing protein 1	0.0733022	4.71793e-08	Down	GO:0005515	protein binding
Hw23G023908	c1orf233	fibronectin type III domain-containing protein 10	0.320501	0.0206991	Down
Hw23G023931	unq209/pro235	LOW QUALITY PROTEIN: plexin-A2-like	0.333295	1.46453e-05	Down	GO:0007165;GO:0017154;GO:0071526	signal transduction | semaphorin receptor activity | semaphorin-plexin signaling pathway
Hw23G023951	unq6118/pro20040/pro38901	uncharacterized protein LOC113637050	0.431812	0.011695	Down	GO:0030368	interleukin-17 receptor activity
Hw23G023965	cacna2d3	voltage-dependent calcium channel subunit alpha-2/delta-3-like	0.180596	0.00549557	Down			ko04010,ko04261,ko04260	MAPK signaling pathway|Adrenergic signaling in cardiomyocytes|Cardiac muscle contraction
Hw23G023967	g17	sodium-coupled neutral amino acid transporter 3-like isoform X1	0.167428	7.28256e-05	Down
Hw23G024003		G-protein coupled receptor 61	0.467355	0.00822725	Down	GO:0004930;GO:0007186;GO:0016021	G protein-coupled receptor activity | G protein-coupled receptor signaling pathway | integral component of membrane
Hw23G024033	tafa1	hypothetical protein PHYPO_G00111880	0.0893054	4.88442e-05	Down
Hw23G024045	baiap1	PREDICTED: membrane-associated guanylate kinase, WW and PDZ domain-containing protein 1	0.429801	0.0145959	Down
Hw23G024066	itih3	inter-alpha-trypsin inhibitor heavy chain H3 isoform X2	0.132355	6.47008e-11	Down	GO:0004867;GO:0030212	serine-type endopeptidase inhibitor activity | hyaluronan metabolic process
Hw23G024089	fhit	bis(5'-adenosyl)-triphosphatase	0.166214	1.73886e-28	Down
Hw23G024102	my031	hypothetical protein PHYPO_G00112440	0.387658	2.37892e-10	Down	GO:0005737	cytoplasm
Hw23G024151	rtase	hypothetical protein F2P81_007543	0.194107	0.0183102	Down
Hw23G024167	fm	fibromodulin	0.120901	4.82044e-06	Down	GO:0005515;GO:0062023	protein binding | collagen-containing extracellular matrix
Hw23G024245		transposase	0.486243	2.51354e-05	Down
Hw23G024297	pim-1	serine/threonine-protein kinase pim-1-like	0.0172125	0.00200139	Down	GO:0004672;GO:0005524;GO:0006468	protein kinase activity | ATP binding | protein phosphorylation
Hw23G024299	pim1	serine/threonine-protein kinase pim-1-like	0.207074	0.0336077	Down
Hw23G024302		putative golgin subfamily A member 6-like protein 19 isoform X4	0.0329141	0.0442967	Down
Hw23G024355	gls1	glutaminase kidney isoform, mitochondrial-like	0.0612909	0.00254222	Down	GO:0004359;GO:0005515;GO:0006541	glutaminase activity | protein binding | glutamine metabolic process
Hw23G024393	pcbp4	PREDICTED: poly(rC)-binding protein 4-like isoform X1	0.212702	7.43189e-11	Down	GO:0003676;GO:0003723	nucleic acid binding | RNA binding
Hw23G024400	gprc1g	hypothetical protein PHYPO_G00115310	0.149454	0.000931669	Down	GO:0004930;GO:0007186;GO:0016021	G protein-coupled receptor activity | G protein-coupled receptor signaling pathway | integral component of membrane	ko04080	Neuroactive ligand-receptor interaction
Hw23G024432	fln1l	filamin-B isoform X1	0.495868	2.00669e-06	Down	GO:0003779;GO:0005515;GO:0030036;GO:0030154	actin binding | protein binding | actin cytoskeleton organization | cell differentiation
Hw23G024495	c20orf174	hypothetical protein PHYPO_G00116100	0.475426	2.33954e-08	Down	GO:0003676	nucleic acid binding
Hw23G024507	pim1	probable serine/threonine-protein kinase MARK-A isoform X1	0.203919	0.0150277	Down	GO:0004672;GO:0005524;GO:0006468	protein kinase activity | ATP binding | protein phosphorylation
Hw23G024510		hypothetical protein PHYPO_G00116240	0.030525	1.22182e-11	Down
Hw23G024511	pctaire3	cyclin-dependent kinase 18	0.111011	8.7362e-34	Down	GO:0004672;GO:0005524;GO:0006468	protein kinase activity | ATP binding | protein phosphorylation
Hw23G024517	pcanap6	solute carrier family 45 member 3-like	0.0337169	5.27945e-08	Down	GO:0005887;GO:0055085	integral component of plasma membrane | transmembrane transport
Hw23G024520	cldn19	claudin-19 isoform X2	0.0841919	2.74961e-49	Down	GO:0005198;GO:0005923;GO:0016021	structural molecule activity | bicellular tight junction | integral component of membrane	ko04514,ko04530	Cell adhesion molecules (CAMs)|Tight junction
Hw23G024583	pip5k2	phosphatidylinositol 5-phosphate 4-kinase type-2 gamma-like	0.199964	1.00658e-07	Down	GO:0016307;GO:0046488	phosphatidylinositol phosphate kinase activity | phosphatidylinositol metabolic process
Hw24G024703	tdrd6	tudor domain-containing protein 6 isoform X3	0.260718	3.89347e-10	Down
Hw24G024816		cell wall protein DAN4-like	0.325323	8.94082e-21	Down
Hw24G024821	lrrc52	leucine-rich repeat-containing protein 52-like	0.409484	0.00408616	Down	GO:0005515	protein binding
Hw24G024822		coiled-coil domain-containing protein 190-like isoform X1	0.380181	0.0306586	Down
Hw24G024846	tigr	myocilin	0.108092	0.000107863	Down	GO:0001952;GO:0005615;GO:0030335;GO:0051492	regulation of cell-matrix adhesion | extracellular space | positive regulation of cell migration | regulation of stress fiber assembly
Hw24G024866			0.0486401	0.043154	Down
Hw24G024880	igfbp-1	Insulin-like growth factor-binding protein 1	0.405237	0.000311306	Down	GO:0005520;GO:0005576	insulin-like growth factor binding | extracellular region
Hw24G024897	aqp4	PREDICTED: aquaporin-4-like isoform X1	0.0436783	0.00380095	Down	GO:0015267;GO:0016020;GO:0055085	channel activity | membrane | transmembrane transport
Hw24G024900	taf2c2	transcription initiation factor TFIID subunit 4-like isoform X1	0.324624	0.00862005	Down	GO:0003700;GO:0005669;GO:0006352;GO:0006355;GO:0046982	DNA-binding transcription factor activity | transcription factor TFIID complex | DNA-templated transcription, initiation | regulation of transcription, DNA-templated | protein heterodimerization activity	ko05168,ko03022	Herpes simplex infection|Basal transcription factors
Hw24G024908	tnfaip2	Tumor necrosis factor alpha-induced protein 2	0.478262	0.0113046	Down	GO:0000145;GO:0006887	exocyst | exocytosis
Hw24G024921	sox7	Transcription factor Sox-7	0.246937	1.63127e-28	Down
Hw24G024974	aml3	runt-related transcription factor 2-like isoform X2	0.17761	6.81748e-10	Down	GO:0003677;GO:0003700;GO:0005524;GO:0005634;GO:0006355	DNA binding | DNA-binding transcription factor activity | ATP binding | nucleus | regulation of transcription, DNA-templated
Hw24G024998	pak7	serine/threonine-protein kinase PAK 5 isoform X1	0.299323	0.000408773	Down	GO:0004672;GO:0004674;GO:0005524;GO:0006468;GO:0006915;GO:0007010	protein kinase activity | protein serine/threonine kinase activity | ATP binding | protein phosphorylation | apoptotic process | cytoskeleton organization	ko04810,ko04012,ko04510	Regulation of actin cytoskeleton|ErbB signaling pathway|Focal adhesion
Hw24G025034	hfh1	forkhead box protein Q1-like	0.309267	0.041657	Down	GO:0003700;GO:0006355;GO:0043565	DNA-binding transcription factor activity | regulation of transcription, DNA-templated | sequence-specific DNA binding
Hw24G025102	dio3	thyroxine 5-deiodinase-like	0.0729006	0.000923532	Down	GO:0004800;GO:0055114	thyroxine 5'-deiodinase activity | oxidation-reduction process
Hw24G025114	dlgap2	disks large-associated protein 2-like isoform X1	0.0368934	3.01063e-21	Down	GO:0023052	signaling
Hw24G025148	slc24a4	sodium/potassium/calcium exchanger 4 isoform X1	0.063086	2.81152e-45	Down	GO:0005887;GO:0006811;GO:0008273;GO:0016021;GO:0055085	integral component of plasma membrane | ion transport | calcium, potassium:sodium antiporter activity | integral component of membrane | transmembrane transport
Hw24G025220	cx43	gap junction alpha-1 protein-like	0.279507	9.94648e-26	Down	GO:0005922;GO:0007154;GO:0007267;GO:0007507;GO:0022857	connexin complex | cell communication | cell-cell signaling | heart development | transmembrane transporter activity	ko04540	Gap junction
Hw24G025228	si:dkey-233p4.1	protein broad-minded isoform X1	0.479726	2.61754e-05	Down
Hw24G025261	cenpj	LOW QUALITY PROTEIN: centromere protein J-like	0.260478	0.0246434	Down
Hw24G025268	tdrd15	tudor domain-containing protein 15	0.144458	8.22977e-10	Down
Hw24G025346	kiaa1236	kinesin-like protein KIF26A isoform X2	0.414822	0.000497077	Down	GO:0003777;GO:0005524;GO:0007018;GO:0008017	microtubule motor activity | ATP binding | microtubule-based movement | microtubule binding
Hw24G025445	kiaa1705	hypothetical protein PHYPO_G00098900	0.424832	2.34174e-06	Down	GO:0046872	metal ion binding
Hw24G025448		interleukin-1 receptor accessory -like 1-A isoform X3	0.0735322	0.000317314	Down	GO:0005515	protein binding
Hw25G025518	osbpl6	hypothetical protein PHYPO_G00131220	0.277284	0.00172975	Down
Hw25G025519	orp6	oxysterol-binding protein-related protein 6-like	0.249113	0.0274142	Down
Hw25G025520		PREDICTED: P43 5S RNA-binding protein-like isoform X1	0.268396	0.00370286	Down	GO:0003676	nucleic acid binding
Hw25G025543	nod3	PREDICTED: protein NLRC3-like isoform X1	0.192973	0.000100799	Down	GO:0005515	protein binding
Hw25G025544	pol	PREDICTED: uncharacterized protein LOC108267243	0.00898718	4.18331e-06	Down
Hw25G025545	nod3	hypothetical protein PHYPO_G00131580, partial	0.0418486	0.000310112	Down
Hw25G025547		Protein unc-80 -like protein	0.0292776	0.000321986	Down	GO:0003677;GO:0005515;GO:0006313;GO:0015074	DNA binding | protein binding | transposition, DNA-mediated | DNA integration
Hw25G025549		NLR family CARD domain-containing protein 3-like isoform X1	0.010527	2.27615e-07	Down	GO:0005515	protein binding
Hw25G025615	wnk4	serine/threonine-protein kinase WNK4-like isoform X2	0.374359	1.71653e-07	Down	GO:0004672;GO:0004674;GO:0005524;GO:0006468	protein kinase activity | protein serine/threonine kinase activity | ATP binding | protein phosphorylation
Hw25G025642	adgrl1	hypothetical protein PHYPO_G00131790	0.196199	1.2098e-12	Down	GO:0004930;GO:0007186;GO:0016020	G protein-coupled receptor activity | G protein-coupled receptor signaling pathway | membrane
Hw25G025644	ppap2b	phospholipid phosphatase 3-like	0.248616	2.13601e-06	Down			ko00564,ko00561,ko00565,ko00600	Glycerophospholipid metabolism|Glycerolipid metabolism|Ether lipid metabolism|Sphingolipid metabolism
Hw25G025734	arp2	PREDICTED: angiopoietin-related protein 6	0.424267	0.0383885	Down
Hw25G025775	ch211-149a19.1	maturin	0.239712	7.09994e-12	Down
Hw25G025875	kiaa1222	hypothetical protein PHYPO_G00133720	0.485163	3.95553e-09	Down	GO:0005515	protein binding
Hw25G025905	cap43	protein NDRG1-like isoform X1	0.403966	3.17876e-23	Down	GO:0032287;GO:0042127;GO:0045576	peripheral nervous system myelin maintenance | regulation of cell population proliferation | mast cell activation
Hw25G025922	kiaa1884	CUB and sushi domain-containing protein 2 isoform X2	0.0849721	3.90692e-44	Down
Hw25G025999		homeobox protein NOBOX	0.145645	0.0234233	Down	GO:0003677	DNA binding
Hw25G026096	zgc:158679	equilibrative nucleoside transporter 4	0.131766	0.000879177	Down	GO:0005337;GO:0008504;GO:0016021;GO:0055085;GO:1901642	nucleoside transmembrane transporter activity | monoamine transmembrane transporter activity | integral component of membrane | transmembrane transport | nucleoside transmembrane transport
Hw25G026097	zgc:158679	equilibrative nucleoside transporter 4	0.105365	6.20063e-07	Down	GO:0005337;GO:0008504;GO:0016021;GO:0055085;GO:1901642	nucleoside transmembrane transporter activity | monoamine transmembrane transporter activity | integral component of membrane | transmembrane transport | nucleoside transmembrane transport
Hw25G026118	carma1	caspase recruitment domain-containing protein 11 isoform X3	0.408419	5.03203e-05	Down	GO:0005515;GO:0042981;GO:0051092	protein binding | regulation of apoptotic process | positive regulation of NF-kappaB transcription factor activity
Hw25G026220		mucin-19-like isoform X3	0.162436	2.07378e-07	Down
Hw25G026240	im:7153949	PREDICTED: sorting nexin-10A-like	0.0219038	0.00702308	Down	GO:0035091	phosphatidylinositol binding
Hw25G026244	kiaa0644	TLR4 interactor with leucine rich repeats	0.417532	2.09302e-05	Down	GO:0005515	protein binding
Hw25G026268	cpne4	copine-4	0.0132211	7.88865e-10	Down
Hw26G026284	lrpdit	hypothetical protein PHYPO_G00149310	0.461199	0.00170627	Down	GO:0005509;GO:0005515	calcium ion binding | protein binding
Hw26G026394		PREDICTED: myosin-10-like isoform X1	0.029989	0.00581788	Down
Hw26G026477		uncharacterized protein LOC113638582	0.112387	0.000858407	Down
Hw26G026479		uncharacterized protein LOC113638582	0.211131	0.0256776	Down	GO:0008053	mitochondrial fusion	ko04514	Cell adhesion molecules (CAMs)
Hw26G026522	grpr	gastrin-releasing peptide receptor	0.203886	0.0228592	Down	GO:0004930;GO:0007186;GO:0008528;GO:0016021	G protein-coupled receptor activity | G protein-coupled receptor signaling pathway | G protein-coupled peptide receptor activity | integral component of membrane	ko04080,ko04020	Neuroactive ligand-receptor interaction|Calcium signaling pathway
Hw26G026527	gucy1b2	guanylate cyclase soluble subunit beta-2-like	0.200746	0.00233755	Down	GO:0004383;GO:0006182;GO:0009190;GO:0016849;GO:0020037;GO:0035556	guanylate cyclase activity | cGMP biosynthetic process | cyclic nucleotide biosynthetic process | phosphorus-oxygen lyase activity | heme binding | intracellular signal transduction	ko04540,ko00230,ko04270	Gap junction|Purine metabolism|Vascular smooth muscle contraction
Hw26G026556	bhc80	hypothetical protein PHYPO_G00147370	0.330252	4.61427e-12	Down
Hw26G026584	cdh1	uncharacterized protein LOC113634231	0.171456	3.19727e-64	Down	GO:0005509;GO:0005886;GO:0007155;GO:0007156;GO:0016020;GO:0098609	calcium ion binding | plasma membrane | cell adhesion | homophilic cell adhesion via plasma membrane adhesion molecules | membrane | cell-cell adhesion	ko04514,ko04520	Cell adhesion molecules (CAMs)|Adherens junction
Hw26G026605	loxl4	LOW QUALITY PROTEIN: lysyl oxidase homolog 4-like	0.218733	0.00442607	Down	GO:0005044;GO:0016020	scavenger receptor activity | membrane
Hw26G026609	rrad	PREDICTED: GTP-binding protein RAD	0.490005	0.0447374	Down	GO:0003924;GO:0005525;GO:0007165;GO:0016020;GO:1901841;GO:1901842	GTPase activity | GTP binding | signal transduction | membrane | regulation of high voltage-gated calcium channel activity | negative regulation of high voltage-gated calcium channel activity
Hw26G026610	cdh16	cadherin-16	0.178792	0.00741169	Down	GO:0005509;GO:0005886;GO:0007155;GO:0016020;GO:0098609	calcium ion binding | plasma membrane | cell adhesion | membrane | cell-cell adhesion
Hw26G026647	tp53bp1	hypothetical protein PHYPO_G00146490	0.346193	3.25943e-26	Down
Hw26G026657	thsd6	ADAMTS-like protein 5 isoform X1	0.186954	9.3682e-32	Down	GO:0005515	protein binding
Hw26G026684	rassf8	ras association domain-containing protein 7-like	0.26507	1.08268e-17	Down	GO:0007165;GO:0070507	signal transduction | regulation of microtubule cytoskeleton organization
Hw26G026688		uncharacterized protein LOC111191308	0.0700601	0.000800959	Down
Hw26G026690	b4galnt4	N-acetyl-beta-glucosaminyl-glycoprotein 4-beta-N-acetylgalactosaminyltransferase 1-like isoform X1	0.167666	0.00737194	Down	GO:0008376;GO:0032580	acetylgalactosaminyltransferase activity | Golgi cisterna membrane	ko00513	Various types of N-glycan biosynthesis
Hw26G026695	del1	lactadherin-like	0.2884	1.52875e-20	Down	GO:0005509	calcium ion binding
Hw26G026696	lpr3	hyaluronan and proteoglycan link protein 3	0.0164024	9.18404e-50	Down	GO:0005540;GO:0007155	hyaluronic acid binding | cell adhesion
Hw26G026727	zfp537	teashirt homolog 3	0.410161	1.75971e-14	Down	GO:0003676;GO:0003677;GO:0003682;GO:0005634;GO:0010468;GO:0045892	nucleic acid binding | DNA binding | chromatin binding | nucleus | regulation of gene expression | negative regulation of transcription, DNA-templated
Hw26G026729	kiaa0390	hypothetical protein PHYPO_G00145890	0.456601	0.00364206	Down	GO:0003676	nucleic acid binding
Hw26G026768	blu	uncharacterized protein LOC108941736 isoform X1	0.0972826	0.043928	Down	GO:0005887;GO:0055085	integral component of plasma membrane | transmembrane transport
Hw26G026770	tneu089c06.1	transmembrane protein 178B-like	0.0755213	0.000430235	Down	GO:0016021	integral component of membrane
Hw26G026784	bdnf	brain-derived neurotrophic factor isoform X2	0.0981493	1.56192e-05	Down	GO:0005102	signaling receptor binding	ko04010	MAPK signaling pathway
Hw26G026786	mybpc3	PREDICTED: myosin-binding protein C, cardiac-type isoform X5	0.192855	3.83977e-06	Down	GO:0005515	protein binding
Hw26G026821	irx5	PREDICTED: iroquois-class homeodomain protein IRX-5 isoform X1	0.152823	2.56427e-34	Down	GO:0003677;GO:0005634;GO:0006355;GO:0043565	DNA binding | nucleus | regulation of transcription, DNA-templated | sequence-specific DNA binding
Hw26G026824	tneu131p22.1	Iroquois-class homeodomain protein irx-3	0.0215574	1.13769e-80	Down	GO:0003677;GO:0005634;GO:0006355;GO:0043565	DNA binding | nucleus | regulation of transcription, DNA-templated | sequence-specific DNA binding
Hw26G026833		hypothetical protein PHYPO_G00145060	0.0888988	1.68328e-09	Down
Hw26G026834	sal1	hypothetical protein PHYPO_G00145050	0.144401	1.7457e-38	Down	GO:0003676	nucleic acid binding
Hw26G026890	mlck	myosin light chain kinase 3 isoform X1	0.234245	4.97372e-10	Down	GO:0004672;GO:0005524;GO:0006468	protein kinase activity | ATP binding | protein phosphorylation	ko04510,ko04020,ko04810,ko04270	Focal adhesion|Calcium signaling pathway|Regulation of actin cytoskeleton|Vascular smooth muscle contraction
Hw27G027088	fbx41	F-box only protein 41-like isoform X1	0.419628	0.000238174	Down	GO:0005515	protein binding
Hw27G027119	nckx2	sodium/potassium/calcium exchanger 2-like isoform X1	0.308398	0.0110216	Down	GO:0006811;GO:0007601;GO:0008273;GO:0016021;GO:0055085	ion transport | visual perception | calcium, potassium:sodium antiporter activity | integral component of membrane | transmembrane transport
Hw27G027135	fam160a1	protein FAM160A1 isoform X2	0.415008	1.68964e-07	Down
Hw27G027169	tegg126j06.1	ELAV-like protein 2 isoform X2	0.107217	5.00204e-05	Down	GO:0003676	nucleic acid binding
Hw27G027198			0.177087	0.00152706	Down
Hw27G027211	hgfac	hepatocyte growth factor activator isoform X1	0.435312	0.0221909	Down	GO:0004252;GO:0005576;GO:0006508	serine-type endopeptidase activity | extracellular region | proteolysis
Hw27G027212	dok7	LOW QUALITY PROTEIN: protein Dok-7-like	0.233946	0.0122497	Down	GO:0019901;GO:0061098	protein kinase binding | positive regulation of protein tyrosine kinase activity
Hw27G027271	megf4	slit homolog 1 protein isoform X2	0.148937	1.82483e-28	Down	GO:0005509;GO:0005515	calcium ion binding | protein binding
Hw27G027273	abcc2	canalicular multispecific organic anion transporter 1	0.328429	0.00075402	Down	GO:0005524;GO:0005887;GO:0008514;GO:0016887;GO:0042626;GO:0055085	ATP binding | integral component of plasma membrane | organic anion transmembrane transporter activity | ATPase activity | ATPase-coupled transmembrane transporter activity | transmembrane transport	ko02010	ABC transporters
Hw27G027285	lgi1	PREDICTED: leucine-rich glioma-inactivated protein 1-like isoform X2	0.216104	4.13791e-22	Down	GO:0005515	protein binding
Hw27G027413	unq2544/pro4998	bifunctional heparan sulfate N-deacetylase/N-sulfotransferase 4-like	0.463729	0.0429316	Down	GO:0008146	sulfotransferase activity	ko00534	Glycosaminoglycan biosynthesis - heparan sulfate / heparin
Hw27G027583	zgc:110628	melatonin receptor type 1A-A-like	0.0031943	1.48846e-09	Down	GO:0004930;GO:0007186;GO:0008502;GO:0016021	G protein-coupled receptor activity | G protein-coupled receptor signaling pathway | melatonin receptor activity | integral component of membrane	ko04080	Neuroactive ligand-receptor interaction
Hw27G027585	cyp4v3	cytochrome P450 4V2-like	0.35711	0.00778391	Down	GO:0004497;GO:0005506;GO:0016705;GO:0020037;GO:0055114	monooxygenase activity | iron ion binding | oxidoreductase activity, acting on paired donors, with incorporation or reduction of molecular oxygen | heme binding | oxidation-reduction process
Hw28G027737	rcjmb04_5m5	Globoside alpha-1,3-N-acetylgalactosaminyltransferase 1	0.00491405	8.21346e-08	Down	GO:0005975;GO:0016020;GO:0016758	carbohydrate metabolic process | membrane | transferase activity, transferring hexosyl groups	ko00603	Glycosphingolipid biosynthesis - globo series
Hw28G027851			0.434298	0.00674145	Down
Hw28G027854		PREDICTED: uncharacterized protein LOC107672441 isoform X1	0.0130534	0.000109508	Down
Hw28G027877		uncharacterized protein LOC113641539	0.151266	4.63172e-11	Down	GO:0005515	protein binding
Hw28G027883	gucy2f	retinal guanylyl cyclase 2-like isoform X2	0.0367597	3.57261e-08	Down	GO:0004672;GO:0005524;GO:0006468;GO:0009190;GO:0016849;GO:0035556	protein kinase activity | ATP binding | protein phosphorylation | cyclic nucleotide biosynthetic process | phosphorus-oxygen lyase activity | intracellular signal transduction	ko00230,ko04744	Purine metabolism|Phototransduction
Hw28G027884		hypothetical protein PHYPO_G00162280	0.301705	3.87239e-08	Down	GO:0004842;GO:0016567	ubiquitin-protein transferase activity | protein ubiquitination
Hw28G027894	chrng	PREDICTED: acetylcholine receptor subunit gamma-like	0.109207	2.11976e-10	Down	GO:0004888;GO:0005216;GO:0005230;GO:0006811;GO:0016021;GO:0022848;GO:0034220;GO:0045211	transmembrane signaling receptor activity | ion channel activity | extracellular ligand-gated ion channel activity | ion transport | integral component of membrane | acetylcholine-gated cation-selective channel activity | ion transmembrane transport | postsynaptic membrane
Hw28G027897	nyap1	neuronal tyrosine-phosphorylated phosphoinositide-3-kinase adapter 1-like isoform X1	0.282077	1.433e-16	Down	GO:0014065;GO:0048812	phosphatidylinositol 3-kinase signaling | neuron projection morphogenesis
Hw28G027900		trichohyalin-like	0.258667	0.0285675	Down
Hw28G027926	zgc:153929	BICD family-like cargo adapter 2	0.257752	4.46847e-06	Down
Hw28G027940	si:dkey-27p23.3	UPF0722 protein C11orf88 homolog	0.205627	0.017078	Down
Hw28G027982	rph3a	PREDICTED: double C2-like domain-containing protein beta	0.419285	0.021952	Down	GO:0006886;GO:0016020;GO:0017137	intracellular protein transport | membrane | Rab GTPase binding
Hw28G028012	nos2	nanos homolog 1-like	0.131264	0.0398801	Down	GO:0003723;GO:0008270	RNA binding | zinc ion binding
Hw28G028101			0.272193	3.96938e-08	Down
Hw28G028102	lmo4	LIM domain transcription factor LMO4.1-like isoform X1	0.283437	2.98774e-28	Down
Hw28G028120			0.0289622	0.00460781	Down
Hw28G028135	jam1	junctional adhesion molecule A	0.467141	3.21029e-12	Down	GO:0007155	cell adhesion	ko04514,ko04530	Cell adhesion molecules (CAMs)|Tight junction
Hw28G028182	p2rx1	P2X purinoceptor 1-like isoform X2	0.497969	6.35311e-06	Down	GO:0001614;GO:0004931;GO:0005216;GO:0005524;GO:0005887;GO:0006811;GO:0016020;GO:0033198;GO:0098655	purinergic nucleotide receptor activity | extracellularly ATP-gated cation channel activity | ion channel activity | ATP binding | integral component of plasma membrane | ion transport | membrane | response to ATP | cation transmembrane transport	ko04080,ko04020	Neuroactive ligand-receptor interaction|Calcium signaling pathway
Hw28G028216	zgc:56326	4-hydroxyphenylpyruvate dioxygenase	0.00993684	6.59202e-06	Down	GO:0003868;GO:0009072;GO:0016701;GO:0055114	4-hydroxyphenylpyruvate dioxygenase activity | aromatic amino acid family metabolic process | oxidoreductase activity, acting on single donors with incorporation of molecular oxygen | oxidation-reduction process	ko00350,ko00130,ko00360	Tyrosine metabolism|Ubiquinone and other terpenoid-quinone biosynthesis|Phenylalanine metabolism
Hw28G028217	rnf43	E3 ubiquitin-protein ligase RNF43 isoform X1	0.406327	4.73515e-05	Down
Hw28G028218		E3 ubiquitin-protein ligase RNF43 isoform X1	0.305478	0.00302349	Down
Hw28G028219	hstf5	heat shock factor protein 5-like	0.0373565	0.014805	Down	GO:0003700;GO:0005634;GO:0006355;GO:0043565	DNA-binding transcription factor activity | nucleus | regulation of transcription, DNA-templated | sequence-specific DNA binding
Hw28G028221	tspoap1	peripheral-type benzodiazepine receptor-associated protein 1 isoform X4	0.462384	1.57295e-05	Down	GO:0005515	protein binding
Hw28G028336	spag8	sperm-associated antigen 8	0.0480298	0.0443678	Down	GO:0008017	microtubule binding
Hw28G028377	ugt2a1	UGT2B1	0.337327	7.21392e-12	Down	GO:0016758	transferase activity, transferring hexosyl groups	ko00982,ko00980,ko00140,ko00040,ko00830,ko00860,ko00983,ko00053,ko00500	Drug metabolism - cytochrome P450|Metabolism of xenobiotics by cytochrome P450|Steroid hormone biosynthesis|Pentose and glucuronate interconversions|Retinol metabolism|Porphyrin and chlorophyll metabolism|Drug metabolism - other enzymes|Ascorbate and aldarate metabolism|Starch and sucrose metabolism
Hw28G028437	kiaa0634	astrotactin-2 isoform X1	0.274547	1.90486e-18	Down
Hw28G028439	kiaa0634	astrotactin-2 isoform X1	0.13069	5.83809e-51	Down
Hw28G028474	gprc2a	LOW QUALITY PROTEIN: extracellular calcium-sensing receptor-like	0.101933	0.00205116	Down	GO:0004930;GO:0007186;GO:0016021	G protein-coupled receptor activity | G protein-coupled receptor signaling pathway | integral component of membrane
Hw29G028749	ccn1	protein CYR61-like isoform X1	0.396336	0.00552063	Down	GO:0005515;GO:0005520;GO:0005576	protein binding | insulin-like growth factor binding | extracellular region
Hw29G028813	syt11	synaptotagmin-11-like	0.260455	3.78291e-18	Down	GO:0016020	membrane
Hw29G028838	cdk5r	cyclin-dependent kinase 5 activator 1-like	0.306252	5.19425e-13	Down
Hw29G028883	gabbr1	gamma-aminobutyric acid type B receptor subunit 1 isoform X3	0.454932	0.0203248	Down	GO:0004930;GO:0004965;GO:0007186;GO:0016021	G protein-coupled receptor activity | G protein-coupled GABA receptor activity | G protein-coupled receptor signaling pathway | integral component of membrane	ko04080	Neuroactive ligand-receptor interaction
Hw29G028915	sox-4	transcription factor SOX-4-like	0.241739	2.38695e-10	Down
Hw29G028981	trib1	tribbles homolog 1-like	0.40823	2.7809e-09	Down	GO:0004672;GO:0005524;GO:0006468	protein kinase activity | ATP binding | protein phosphorylation
Hw29G029110	tmem238	transmembrane protein 238-like	0.463363	0.00198015	Down
Hw29G029118	glun2d	PREDICTED: glutamate receptor ionotropic, NMDA 2D-like	0.191761	6.5125e-05	Down	GO:0004970;GO:0005216;GO:0006811;GO:0015276;GO:0016020;GO:0038023	ionotropic glutamate receptor activity | ion channel activity | ion transport | ligand-gated ion channel activity | membrane | signaling receptor activity	ko04020,ko04080	Calcium signaling pathway|Neuroactive ligand-receptor interaction
Hw29G029153	si:dkey-204a24.2	cingulin-like isoform X3	0.288137	9.8553e-12	Down	GO:0003774;GO:0016459	motor activity | myosin complex	ko04530	Tight junction
Hw29G029174	2023-10-02	POU domain, class 2, transcription factor 2-like isoform X2	0.0201954	1.68135e-17	Down	GO:0003677;GO:0003700;GO:0005634;GO:0006355;GO:0043565	DNA binding | DNA-binding transcription factor activity | nucleus | regulation of transcription, DNA-templated | sequence-specific DNA binding
HwUnG029294	lama2	hypothetical protein PHYPO_G00185110	0.394341	1.12286e-15	Down	GO:0005102;GO:0007155;GO:0030155;GO:0030334;GO:0045995	signaling receptor binding | cell adhesion | regulation of cell adhesion | regulation of cell migration | regulation of embryonic development	ko04512,ko04510	ECM-receptor interaction|Focal adhesion
HwUnG029435	qcce-13068	glucose-6-phosphate isomerase-like	0.25969	0.0030545	Down	GO:0004347;GO:0006094;GO:0006096	glucose-6-phosphate isomerase activity | gluconeogenesis | glycolytic process	ko00520,ko00030,ko00500,ko00010	Amino sugar and nucleotide sugar metabolism|Pentose phosphate pathway|Starch and sucrose metabolism|Glycolysis / Gluconeogenesis
HwUnG029654		uncharacterized protein LOC113638582	0.118461	0.0155607	Down
HwUnG029687		PREDICTED: uncharacterized protein LOC108280458	0.0160924	0.000368131	Down
HwUnG029688		uncharacterized protein LOC113638582	0.0652166	5.78543e-06	Down	GO:0008053	mitochondrial fusion
HwUnG029696		Zgc:175127 protein	0.12951	2.3701e-12	Down
HwUnG029700		uncharacterized protein LOC113638582	0.0587586	0.0247449	Down	GO:0008053	mitochondrial fusion
HwUnG029750			0.109542	0.0027496	Down
HwUnG029755		Transposon TX1 uncharacterized 149 kDa protein ORF 2, partial	0.073757	0.00860422	Down
