# Supplementary material for: Gonadal transcriptomes reveal sex-biased expression genes associated with sex determination and differentiation in red-tail catfish (Hemibagrus wyckioides)
Source: BMC Genomics. 2023 Apr 6;24:183. doi: 10.1186/s12864-023-09264-x (PMC10077648; doi:10.1186/s12864-023-09264-x)
Supplement: Supplementary file 9 — Additional file 9: Table S5. The real p-values of RT-qPCR. [file 12864_2023_9264_MOESM9_ESM.xlsx]

## Sheet: Sheet1
Additional file 9: Table S5. The real p-values of RT-qPCR.
Gene		Threshold Cycle (sample)			Threshold Cycle (β-actin)			p-value (M-vs-F)
amh	F10dph1	28.1671	28.2101	28.1606	16.0949	16.0992	16.1465	0.001086
	F10dph2	28.4326	28.2914	28.4392	16.1671	16.2244	16.4002
	F10dph3	28.1776	28.1968	28.1605	15.935	16.2083	16.0778
	M10dph1	24.6463	24.6834	24.6401	16.0267	16.0141	16.008
	M10dph2	24.4246	24.5349	24.5219	15.4168	15.527	15.5984
	M10dph3	25.0802	25.0529	25.1473	16.5135	16.6247	16.8456
	F18dph1	27.8302	27.8819	27.947	15.5871	15.5725	15.5759	0.001412
	F18dph2	28.0001	27.8043	27.6903	15.2765	15.3158	15.3331
	F18dph3	23.3234	23.4206	23.5321	15.6595	15.6456	15.5454
	M18dph1	19.1448	19.2085	19.1653	15.5179	15.6919	15.6104
	M18dph2	19.0043	18.6793	18.897	14.6587	14.8419	14.7735
	M18dph3	19.2428	19.3196	19.301	15.1708	15.2269	15.3626
	F30dph1	28.8805	29.0373	28.7187	16.5309	16.5698	16.5635	1.2e-05
	F30dph2	28.912	28.5498	28.8639	15.7753	15.7788	15.8811
	F30dph3	29.0955	29.1108	28.8654	16.638	16.5708	16.3847
	M30dph1	20.2604	20.3361	20.3415	16.4678	16.569	16.563
	M30dph2	20.6234	20.6741	21.0844	16.831	16.9256	16.9454
	M30dph3	19.8433	19.9627	19.9494	16.0667	16.2431	16.3302
	F48dph1	27.6812	27.5494	27.7263	16.4557	16.5552	16.4908	0.00748
	F48dph2	27.9841	28.0322	27.8958	16.021	16.0393	16.0055
	F48dph3	27.2025	27.4016	27.3149	16.015	15.9449	15.9043
	M48dph1	19.0328	18.7454	18.8527	16.6176	16.7111	16.6023
	M48dph2	19.1094	19.0239	19.0323	15.8443	15.8318	15.7515
	M48dph3	18.5108	18.5163	18.6588	15.9334	15.7942	15.7449
tsga10	F10dph1	30.6081	30.4732	30.5258	16.0949	16.0992	16.1465	0.002576
	F10dph2	32.0348	31.9275	32.2137	16.1671	16.2244	16.4002
	F10dph3	30.3585	30.6309	30.6446	15.935	16.2083	16.0778
	M10dph1	29.0043	28.9927	28.8241	16.0267	16.0141	16.008
	M10dph2	28.4453	28.3719	28.3481	15.4168	15.527	15.5984
	M10dph3	30.1375	29.7099	29.8342	16.5135	16.6247	16.8456
	F18dph1	32.7264	33.2132	33.4243	15.5871	15.5725	15.5759	0.004503
	F18dph2	33.7714	33.5074	32.879	15.2765	15.3158	15.3331
	F18dph3	34.0753	33.7321	34.609	15.6595	15.6456	15.5454
	M18dph1	31.0944	30.6208	31.0525	15.5179	15.6919	15.6104
	M18dph2	30.5461	30.4747	30.726	14.6587	14.8419	14.7735
	M18dph3	30.3755	30.4301	30.2385	15.1708	15.2269	15.3626
	F30dph1	35.4041	35.2661	34.5919	16.5309	16.5698	16.5635	0.00237
	F30dph2	35.248	35.1086	35.3863	15.7753	15.7788	15.8811
	F30dph3	35.4019	34.6146	34.8035	16.638	16.5708	16.3847
	M30dph1	31.5433	31.6931	31.8038	16.4678	16.569	16.563
	M30dph2	32.8951	32.11	32.3858	16.831	16.9256	16.9454
	M30dph3	32.0699	31.719	32.1334	16.0667	16.2431	16.3302
	F48dph1	34.8617	33.6562	34.2311	16.4557	16.5552	16.4908	0.029104
	F48dph2	33.7383	33.6082	34.0243	16.021	16.0393	16.0055
	F48dph3	33.6297	33.9599	33.7489	16.015	15.9449	15.9043
	M48dph1	32.4989	31.7958	32.2521	16.6176	16.7111	16.6023
	M48dph2	32.1476	32.1089	32.6144	15.8443	15.8318	15.7515
	M48dph3	30.7854	31.2698	31.074	15.9334	15.7942	15.7449
cyp19a1b	F10dph1	29.8288	30.018	29.8091	16.0949	16.0992	16.1465	0.010427
	F10dph2	29.1795	29.152	29.1003	16.1671	16.2244	16.4002
	F10dph3	28.7705	28.7507	28.7267	15.935	16.2083	16.0778
	M10dph1	34.2965	34.2612	33.4541	16.0267	16.0141	16.008
	M10dph2	33.1749	33.7052	33.2439	15.4168	15.527	15.5984
	M10dph3	32.9088	32.7739	33.0546	16.5135	16.6247	16.8456
	F18dph1	26.1162	26.2034	26.1849	15.5871	15.5725	15.5759	0.023876
	F18dph2	24.6265	24.4515	24.5875	15.2765	15.3158	15.3331
	F18dph3	24.5675	24.6169	24.6268	15.6595	15.6456	15.5454
	M18dph1	31.9482	31.8222	31.6929	15.5179	15.6919	15.6104
	M18dph2	31.6726	31.1322	31.5333	14.6587	14.8419	14.7735
	M18dph3	31.8314	31.7608	31.3315	15.1708	15.2269	15.3626
	F30dph1	26.4977	26.4244	26.6211	16.5309	16.5698	16.5635	0.000125
	F30dph2	25.8812	25.9535	25.8947	15.7753	15.7788	15.8811
	F30dph3	26.9335	26.7806	26.7547	16.638	16.5708	16.3847
	M30dph1	31.6606	31.8736	31.5061	16.4678	16.569	16.563
	M30dph2	32.3091	32.3585	32.4729	16.831	16.9256	16.9454
	M30dph3	30.7436	31.2451	31.6722	16.0667	16.2431	16.3302
	F48dph1	27.3704	27.3045	27.3573	16.4557	16.5552	16.4908	0.007469
	F48dph2	27.8288	27.5946	27.61	16.021	16.0393	16.0055
	F48dph3	27.4138	27.5148	27.4355	16.015	15.9449	15.9043
	M48dph1	31.693	31.4296	31.4356	16.6176	16.7111	16.6023
	M48dph2	32.3643	31.3653	31.2946	15.8443	15.8318	15.7515
	M48dph3	30.2822	30.1323	30.208	15.9334	15.7942	15.7449
hsd17b1	F10dph1	29.0474	29.1995	29.064	16.0949	16.0992	16.1465	0.011514
	F10dph2	28.1194	28.0215	28.2153	16.1671	16.2244	16.4002
	F10dph3	28.0018	28.0041	28.0865	15.935	16.2083	16.0778
	M10dph1	36.3709	36.8598	36.6202	16.0267	16.0141	16.008
	M10dph2	36.9435	35.8147	36.3785	15.4168	15.527	15.5984
	M10dph3	32.2163	31.9255	32.1778	16.5135	16.6247	16.8456
	F18dph1	26.3397	26.4054	26.3793	15.5871	15.5725	15.5759	0.0048
	F18dph2	25.1839	25.5299	25.2536	15.2765	15.3158	15.3331
	F18dph3	25.4298	25.6228	25.4641	15.6595	15.6456	15.5454
	M18dph1	34.2885	34.4344	34.1315	15.5179	15.6919	15.6104
	M18dph2	34.1483	33.3099	33.7229	14.6587	14.8419	14.7735
	M18dph3	33.1459	33.1512	33.2812	15.1708	15.2269	15.3626
	F30dph1	26.7439	26.8598	26.9581	16.5309	16.5698	16.5635	0.015153
	F30dph2	26.9412	27.0121	27.1803	15.7753	15.7788	15.8811
	F30dph3	27.6812	27.8086	28.0271	16.638	16.5708	16.3847
	M30dph1	34.1505	34.0738	33.9929	16.4678	16.569	16.563
	M30dph2	34.3134	34.6816	35.047	16.831	16.9256	16.9454
	M30dph3	33.1561	32.7705	33.436	16.0667	16.2431	16.3302
	F48dph1	26.8982	26.6691	26.7043	16.4557	16.5552	16.4908	0.033145
	F48dph2	27.8572	27.6488	27.6668	16.021	16.0393	16.0055
	F48dph3	27.2177	27.1662	27.2833	16.015	15.9449	15.9043
	M48dph1	34.1233	34.5153	34.3217	16.6176	16.7111	16.6023
	M48dph2	33.8284	33.5388	34.1267	15.8443	15.8318	15.7515
	M48dph3	34.1275	33.7158	34.5417	15.9334	15.7942	15.7449
foxl2	F10dph1	28.5009	28.4706	28.4299	16.0949	16.0992	16.1465	0.016908
	F10dph2	27.2855	27.4115	27.5306	16.1671	16.2244	16.4002
	F10dph3	28.1208	27.4949	27.6746	15.935	16.2083	16.0778
	M10dph1	32.2154	32.5062	32.4643	16.0267	16.0141	16.008
	M10dph2	32.0835	31.8702	32.3173	15.4168	15.527	15.5984
	M10dph3	30.9902	31.0665	31.1918	16.5135	16.6247	16.8456
	F18dph1	23.2785	23.3201	23.237	15.5871	15.5725	15.5759	0.00863
	F18dph2	22.1032	22.0879	22.0348	15.2765	15.3158	15.3331
	F18dph3	22.1703	22.1156	22.3826	15.6595	15.6456	15.5454
	M18dph1	29.0126	28.9942	28.7048	15.5179	15.6919	15.6104
	M18dph2	28.5997	28.9219	28.7563	14.6587	14.8419	14.7735
	M18dph3	29.1541	29.199	29.2694	15.1708	15.2269	15.3626
	F30dph1	22.1191	22.1472	22.2159	16.5309	16.5698	16.5635	0.00735
	F30dph2	21.7688	21.8413	21.7494	15.7753	15.7788	15.8811
	F30dph3	23.1107	23.1824	23.2148	16.638	16.5708	16.3847
	M30dph1	28.4192	28.9242	28.5427	16.4678	16.569	16.563
	M30dph2	28.3444	28.4718	28.399	16.831	16.9256	16.9454
	M30dph3	29.4734	29.5698	29.0815	16.0667	16.2431	16.3302
	F48dph1	20.5152	20.6109	20.6489	16.4557	16.5552	16.4908	0.006611
	F48dph2	21.1115	21.0533	21.1707	16.021	16.0393	16.0055
	F48dph3	20.2465	20.2202	20.2432	16.015	15.9449	15.9043
	M48dph1	26.0272	25.8748	26.5522	16.6176	16.7111	16.6023
	M48dph2	27.2616	27.9508	27.1503	15.8443	15.8318	15.7515
	M48dph3	26.2407	26.3464	26.0782	15.9334	15.7942	15.7449
cyp17a	F10dph1	26.8913	26.9796	27.0015	16.0949	16.0992	16.1465	0.007117
	F10dph2	26.0812	26.1137	26.5741	16.1671	16.2244	16.4002
	F10dph3	26.1202	26.0689	26.0918	15.935	16.2083	16.0778
	M10dph1	30.7104	31.2342	31.3426	16.0267	16.0141	16.008
	M10dph2	30.9304	31.3028	31.4859	15.4168	15.527	15.5984
	M10dph3	29.2847	29.2782	29.2561	16.5135	16.6247	16.8456
	F18dph1	24.9424	24.8685	24.8051	15.5871	15.5725	15.5759	0.035107
	F18dph2	23.7871	23.8193	23.8882	15.2765	15.3158	15.3331
	F18dph3	23.659	23.5256	23.6349	15.6595	15.6456	15.5454
	M18dph1	22.5674	22.6325	22.5812	15.5179	15.6919	15.6104
	M18dph2	22.42	22.5136	22.3753	14.6587	14.8419	14.7735
	M18dph3	22.5956	22.6584	22.7131	15.1708	15.2269	15.3626
	F30dph1	22.1943	22.1512	22.1924	16.5309	16.5698	16.5635	0.015823
	F30dph2	22.2944	22.1522	22.0899	15.7753	15.7788	15.8811
	F30dph3	23.3697	23.4186	23.4968	16.638	16.5708	16.3847
	M30dph1	21.1726	21.1907	21.153	16.4678	16.569	16.563
	M30dph2	20.7381	20.6901	20.7461	16.831	16.9256	16.9454
	M30dph3	19.8553	19.8615	19.898	16.0667	16.2431	16.3302
	F48dph1	21.4532	21.6373	21.5121	16.4557	16.5552	16.4908	0.008982
	F48dph2	22.1633	22.3093	22.0594	16.021	16.0393	16.0055
	F48dph3	20.7851	20.8043	20.9644	16.015	15.9449	15.9043
	M48dph1	19.9224	20.4246	19.9466	16.6176	16.7111	16.6023
	M48dph2	18.6764	18.5309	18.5005	15.8443	15.8318	15.7515
	M48dph3	19.0949	19.0983	19.19	15.9334	15.7942	15.7449
gdf6a	F10dph1	29.0858	29.0443	29.0371	17.9325	18.0033	17.8641	0.049027
	F10dph2	27.3207	27.3144	27.4666	17.6187	18.0502	17.8249
	F10dph3	27.2102	27.2836	27.2311	17.439	17.5829	17.7643
	M10dph1	29.7944	29.7666	29.8016	17.0449	17.0117	16.9873
	M10dph2	29.9258	29.9572	30.0204	16.2514	16.1736	16.2789
	M10dph3	31.6139	31.5695	31.8332	20.1716	20.1623	20.1859
	F18dph1	28.0351	28.1008	28.0962	17.5308	17.7037	17.825	0.021097
	F18dph2	26.7705	26.5212	26.516	17.3724	17.1589	17.6364
	F18dph3	24.8887	24.8592	24.8539	17.0783	17.1436	17.3323
	M18dph1	20.8842	20.6822	20.7496	17.2111	17.2173	17.4354
	M18dph2	21.0647	21.1987	21.1349	16.2631	16.5441	16.3813
	M18dph3	21.6624	21.4845	21.3547	17.162	17.2519	17.2829
	F30dph1	26.2637	26.1522	26.2345	17.386	17.4083	17.459	7.8e-05
	F30dph2	26.2452	26.2353	26.36	16.5737	16.6784	16.6351
	F30dph3	27.2418	27.3048	27.2241	17.5024	17.44	17.4972
	M30dph1	20.2112	20.0107	20.233	17.7479	17.777	17.8417
	M30dph2	20.0669	20.0271	20.0619	17.5658	17.654	17.711
	M30dph3	19.875	19.9022	20.031	17.7896	17.8477	17.7649
	F48dph1	24.3997	24.3086	24.3035	17.4347	17.4122	17.3763	3e-06
	F48dph2	25.1917	25.0327	25.0151	16.918	17.0987	17.0834
	F48dph3	23.951	23.9217	23.8017	16.5657	16.5656	16.6279
	M48dph1	18.8219	18.6287	18.6408	17.4502	17.5301	17.6654
	M48dph2	17.6789	17.734	17.6531	16.5041	16.3558	16.3606
	M48dph3	17.9942	17.9928	18.0407	16.7785	16.7718	16.8893
